# Supplementary material for: Modular automated microfluidic cell culture platform reduces glycolytic stress in cerebral cortex organoids
Source: Sci Rep. 2022 Nov 23;12:20173. doi: 10.1038/s41598-022-20096-9 (PMC9684529; doi:10.1038/s41598-022-20096-9)
Supplement: Supplementary file 1 — Supplementary Information. [file 41598_2022_20096_MOESM1_ESM.xlsx]

## Sheet: Contents
Table	Data	Legend
ST1 All DGE Results	Differential gene expression	All differential gene expression results in ascending order by adjusted p value (padj)
ST2 KEGG Glycolysis Gluconeogenesis	Differential gene expression	A subset of DGE results in the KEGG hsa00010: Glycolysis and Gluconeogenesis gene set. Results are in ascending order by adjusted p value (padj)
ST3 GO Glycolytic Process	Differential gene expression	A subset of DGE results in the Glycolytic Process (GO:0006096). Results are in ascending order by adjusted p value (padj)
ST4 GO Apoptotic Response ER Stress	Differential gene expression	A subset of DGE results in the Apoptotic Response to Endoplasmic Reticulum Stress (GO:0070059). Results are in ascending order by adjusted p value (padj)

## Sheet: ST1 All DGE Results
gene	baseMean	log2FoldChange	lfcSE	stat	pvalue	padj	geneids	symbol	alias	ucsckg	refseq	go	ontology	path	enzyme	evidence
BNIP3	305.98	-3.30519	0.191388	-17.2696	7.9729e-67	3.03497e-62	ENSG00000176171.11	BNIP3	NIP3	ENST00000368636.8	NM_004052	GO:0000266	BP	NA	NA	IBA
NID1	247.01	-3.84916	0.274026	-14.0467	8.07459e-45	1.53684e-40	ENSG00000116962.15	NID1	NID	ENST00000366595.7	NM_002508	GO:0001655	BP	NA	NA	HDA
TIMP3	237.61	-3.70866	0.281823	-13.1596	1.49965e-39	1.90286e-35	ENSG00000100234.12	TIMP3	HSMRK222	ENST00000266085.6	NM_000362	GO:0000165	BP	NA	NA	HDA
LIN28A	353.646	-3.44336	0.270494	-12.7299	4.03343e-37	3.83841e-33	ENSG00000131914.11	LIN28A	CSDD1	ENST00000326279.10	NM_024674	GO:0000003	BP	NA	NA	IDA
LDHA	936.346	-4.05659	0.320718	-12.6484	1.1411e-36	8.68739e-33	ENSG00000134333.14	LDHA	GSD11	ENST00000422447.7	NM_001135239	GO:0000166	BP	10	1.1.1.27	HDA
IGFBP5	831.996	-3.73982	0.300262	-12.4552	1.31041e-35	8.3137e-32	ENSG00000115461.5	IGFBP5	IBP5	ENST00000233813.4	NM_000599	GO:0000003	BP	NA	NA	IBA
FAM162A	89.2394	-2.91116	0.238315	-12.2156	2.56616e-34	1.39548e-30	ENSG00000114023.15	FAM162A	C3orf28	ENST00000232125.9	NM_014367	GO:0001666	BP	NA	NA	IDA
DCX	357.378	-3.29366	0.271868	-12.1149	8.80489e-34	4.18958e-30	ENSG00000077279.20	DCX	DBCN	ENST00000636381.1	NM_000555	GO:0000226	BP	NA	NA	IBA
STC1	124.613	-3.05212	0.274329	-11.1258	9.39897e-29	3.97534e-25	ENSG00000159167.12	STC1	STC	ENST00000524323.1	NM_003155	GO:0000003	BP	NA	NA	IDA
TET1	218.668	-2.07314	0.191185	-10.8437	2.13738e-27	8.13614e-24	ENSG00000138336.9	TET1	CXXC6	ENST00000373644.4	NM_030625	GO:0000981	BP	NA	NA	IBA
PDK1	190.58	-2.92783	0.27183	-10.7708	4.72857e-27	1.63634e-23	ENSG00000152256.14	PDK1	PDK1	ENST00000443353.5	NM_001278549	GO:0000166	BP	4660	2.7.11.2	IDA
GFRA2	135.98	-3.70239	0.34846	-10.625	2.28019e-26	7.23313e-23	ENSG00000168546.11	GFRA2	GDNFRB	ENST00000517892.5	NM_001165038	GO:0000165	BP	NA	NA	IBA
SOX10	711.432	-3.1203	0.300027	-10.4	2.47815e-25	7.25642e-22	ENSG00000100146.18	SOX10	DOM	ENST00000446929.5	NM_006941	GO:0000785	BP	NA	NA	IBA
DDIT4	449.246	-3.34968	0.328554	-10.1952	2.08302e-24	5.66373e-21	ENSG00000168209.6	DDIT4	Dig2	ENST00000307365.3	NM_019058	GO:0001666	BP	4150	NA	IBA
BGN	116.581	-3.22052	0.317053	-10.1577	3.06286e-24	7.40517e-21	ENSG00000182492.16	BGN	DSPG1	ENST00000431891.1	NM_001711	GO:0000323	BP	NA	NA	HDA
THY1	150.169	-2.21294	0.217893	-10.1561	3.11256e-24	7.40517e-21	ENSG00000154096.14	THY1	CD90	ENST00000284240.9	NM_001311160	GO:0000902	BP	4670	NA	HDA
SMOC1	735.321	-4.16886	0.414329	-10.0617	8.15622e-24	1.82632e-20	ENSG00000198732.11	SMOC1	OAS	ENST00000555917.1	NM_001034852	GO:0001503	BP	NA	NA	IEA
TP53I11	398.484	-2.59753	0.261506	-9.93296	2.99227e-23	6.32799e-20	ENSG00000175274.19	TP53I11	PIG11	ENST00000354556.8	NM_001076787	GO:0005575	BP	NA	NA	IEA
MMP17	160.91	-2.34162	0.23633	-9.90828	3.832e-23	7.6773e-20	ENSG00000198598.7	MMP17	MMP-17	ENST00000545790.5	NM_016155	GO:0001655	BP	NA	NA	IBA
HEYL	163.393	-3.07329	0.312957	-9.82018	9.21744e-23	1.75436e-19	ENSG00000163909.8	HEYL	HESR3	ENST00000372852.3	NM_014571	GO:0000122	BP	NA	NA	IBA
ENO1	1443.61	-3.38261	0.349746	-9.67159	3.98132e-22	6.8953e-19	ENSG00000074800.16	ENO1	ENO1L1	ENST00000234590.10	NM_001201483	GO:0000015	BP	10	4.2.1.11	HDA
PLP1	406.758	-2.65295	0.274306	-9.6715	3.9851e-22	6.8953e-19	ENSG00000123560.14	PLP1	GPM6C	ENST00000480325.1	NM_000533	GO:0001676	BP	NA	NA	HEP
ROR1	166.374	-2.19628	0.228162	-9.62594	6.21351e-22	1.02836e-18	ENSG00000185483.12	ROR1	NTRKR1	ENST00000371080.5	NM_001083592	GO:0000166	BP	NA	NA	IBA
PGAM1	583.81	-2.93184	0.304745	-9.62064	6.54257e-22	1.03771e-18	ENSG00000171314.9	PGAM1	HEL-S-35	ENST00000334828.5	NM_001317079	GO:0001775	BP	10	5.4.2.1	HDA
SOX11	295.76	-2.33471	0.245599	-9.50622	1.97714e-21	3.01048e-18	ENSG00000176887.7	SOX11	CSS9	ENST00000322002.4	NM_003108	GO:0000075	BP	NA	NA	IBA
ROBO1	474.145	-2.56947	0.271444	-9.46592	2.90984e-21	4.26023e-18	ENSG00000169855.20	ROBO1	DUTT1	ENST00000618833.4	NM_001145845	GO:0000165	BP	4360	NA	IDA
TPI1	966.83	-3.12195	0.330329	-9.45102	3.35536e-21	4.73056e-18	ENSG00000111669.15	TPI1	HEL-S-49	ENST00000462761.5	NM_000365	GO:0003674	BP	10	5.3.1.1	HDA
MRPL30	90.9999	-2.1485	0.22779	-9.43196	4.02504e-21	5.47205e-18	ENSG00000185414.20	MRPL30	L28MT	ENST00000410042.1	NM_016503	GO:0000313	BP	NA	NA	IBA
ITPR3	161.151	-2.94279	0.312529	-9.41604	4.68426e-21	6.14865e-18	ENSG00000096433.11	ITPR3	IP3R	ENST00000374316.9	NM_002224	GO:0000822	BP	4020	NA	HDA
SLC2A1	328.078	-2.62976	0.279689	-9.40241	5.33258e-21	6.76634e-18	ENSG00000117394.24	SLC2A1	CSE	ENST00000426263.8	NM_006516	GO:0000003	BP	4920	NA	HDA
PGM1	58.3857	-2.47107	0.263194	-9.38875	6.0718e-21	7.45578e-18	ENSG00000079739.17	PGM1	CDG1T	ENST00000371084.7	NM_001172818	GO:0000271	BP	10	5.4.2.2	HDA
GSN	211.737	-2.20109	0.236204	-9.31859	1.179e-20	1.40249e-17	ENSG00000148180.21	GSN	ADF	ENST00000434663.5	NM_000177	GO:0001101	BP	4666	NA	HDA
PPP1R17	67.0127	-3.49904	0.378635	-9.2412	2.43753e-20	2.81173e-17	ENSG00000106341.11	PPP1R17	C7orf16	ENST00000342032.7	NM_001145123	GO:0003674	BP	4730	NA	IDA
JPT1	122.267	-2.5865	0.280705	-9.21431	3.13301e-20	3.50768e-17	ENSG00000189159.16	JPT1	ARM2	ENST00000476258.5	NM_001002032	GO:0005575	CC	NA	NA	IDA
EIF3F	522.229	-2.82689	0.309863	-9.12305	7.3042e-20	7.94405e-17	ENSG00000175390.15	EIF3F	EIF3S5	ENST00000533626.5	NM_003754	GO:0001732	BP	3013	NA	HDA
PNRC1	87.013	-2.42627	0.266669	-9.09844	9.16408e-20	9.62895e-17	ENSG00000146278.11	PNRC1	B4-2	ENST00000369472.1	NM_006813	GO:0003674	CC	NA	NA	IBA
GPI	546.069	-2.56114	0.281563	-9.09615	9.3593e-20	9.62895e-17	ENSG00000105220.17	GPI	AMF	ENST00000633181.1	NM_000175	GO:0001667	BP	10	5.3.1.9	HDA
FADS2	632.711	-2.74985	0.304139	-9.04141	1.54663e-19	1.54932e-16	ENSG00000134824.14	FADS2	D6D	ENST00000257261.10	NM_001281501	GO:0001676	BP	592	1.14.19.-	HDA
SEPTIN9	335.909	-1.77828	0.196995	-9.02704	1.76379e-19	1.72155e-16	ENSG00000184640.20	SEPTIN9	AF17q25	ENST00000589070.1	NM_001113491	GO:0000166	BP	NA	NA	HDA
SESN3	508.527	-2.67533	0.297371	-8.99664	2.3274e-19	2.21487e-16	ENSG00000149212.12	SESN3	SEST3	ENST00000536441.6	NM_001271594	GO:0000302	BP	4115	NA	IBA
P4HA1	96.5436	-2.69445	0.301473	-8.93764	3.97576e-19	3.69125e-16	ENSG00000122884.12	P4HA1	P4HA	ENST00000307116.6	NM_000917	GO:0003674	BP	330	1.14.11.2	HDA
SFRP1	192.438	-2.58309	0.289441	-8.9244	4.4813e-19	4.06155e-16	ENSG00000104332.12	SFRP1	FRP	ENST00000379845.3	NM_003012	GO:0000003	BP	4310	NA	HDA
RBMX	386.531	-2.51305	0.283732	-8.85713	8.21019e-19	7.26812e-16	ENSG00000147274.14	RBMX	HNRNPG	ENST00000561733.5	NM_001164803	GO:0000228	BP	3040	NA	HDA
HDAC2	413.874	-2.72436	0.308118	-8.84195	9.40638e-19	8.1378e-16	ENSG00000196591.12	HDAC2	HD2	ENST00000519065.5	NM_001527	GO:0000003	BP	4110	3.5.1.98	HDA
SCD	1020.25	-3.21298	0.364249	-8.82086	1.13586e-18	9.60838e-16	ENSG00000099194.6	SCD	FADS5	ENST00000370355.2	NM_005063	GO:0001101	BP	1040	1.14.19.1	HDA
NOL4L	378.938	-2.10531	0.240113	-8.76799	1.81881e-18	1.48678e-15	ENSG00000197183.14	NOL4L	C20orf112	ENST00000616976.1	NM_001256798	GO:0003674	CC	NA	NA	IDA
KANK4	143.438	-2.1453	0.244703	-8.76695	1.83572e-18	1.48678e-15	ENSG00000132854.19	KANK4	ANKRD38	ENST00000317477.8	NM_001320269	GO:0005575	BP	NA	NA	IBA
ZCCHC24	143.943	-2.78648	0.318227	-8.75628	2.01799e-18	1.60035e-15	ENSG00000165424.7	ZCCHC24	C10orf56	ENST00000372336.3	NM_153367	GO:0003674	MF	NA	NA	HDA
BCAT1	479.616	-2.91077	0.332597	-8.75162	2.10303e-18	1.63376e-15	ENSG00000060982.15	BCAT1	BCATC	ENST00000543099.1	NM_001178091	GO:0000082	BP	280	2.6.1.42	IBA
PELI1	115.01	-2.71822	0.310812	-8.74554	2.21943e-18	1.68969e-15	ENSG00000197329.12	PELI1	PELI1	ENST00000358912.4	NM_020651	GO:0000209	BP	NA	NA	IBA
PGK1	432.516	-3.22234	0.370353	-8.70072	3.29796e-18	2.46157e-15	ENSG00000102144.15	PGK1	HEL-S-68p	ENST00000477335.5	NM_000291	GO:0000166	BP	10	2.7.2.3	HDA
FZD2	100.319	-1.89053	0.217557	-8.68979	3.63099e-18	2.65802e-15	ENSG00000180340.7	FZD2	Fz2	ENST00000315323.4	NM_001466	GO:0001736	BP	4310	NA	HDA
ZKSCAN1	283.632	-1.75849	0.202706	-8.67509	4.13234e-18	2.96796e-15	ENSG00000106261.17	ZKSCAN1	KOX18	ENST00000535170.5	NM_001287054	GO:0000981	BP	NA	NA	IEA
FXYD6	177.786	-2.04218	0.23553	-8.67061	4.29819e-18	3.0299e-15	ENSG00000137726.17	FXYD6	FXYD6	ENST00000539526.5	NM_001164831	GO:0002028	BP	NA	NA	IBA
TXNIP	130.74	-2.88883	0.333525	-8.66151	4.65538e-18	3.21627e-15	ENSG00000265972.6	TXNIP	ARRDC6	ENST00000582401.5	NM_001313972	GO:0000122	BP	NA	NA	IDA
P2RX3	115.628	-2.88735	0.333425	-8.65966	4.73155e-18	3.21627e-15	ENSG00000109991.9	P2RX3	P2X3	ENST00000533436.1	NM_002559	GO:0000166	BP	4020	NA	IBA
LMO4	148.437	-2.99885	0.346544	-8.65361	4.98972e-18	3.33226e-15	ENSG00000143013.13	LMO4	LMO4	ENST00000370544.9	NM_001369491	GO:0000976	BP	NA	NA	IEA
CADM1	365.956	-2.69595	0.311978	-8.64145	5.55021e-18	3.64266e-15	ENSG00000182985.18	CADM1	BL2	ENST00000545960.5	NM_001098517	GO:0000003	BP	4514	NA	IBA
VCAN	497.63	-2.30219	0.26732	-8.61209	7.17375e-18	4.6284e-15	ENSG00000038427.16	VCAN	CSPG2	ENST00000503923.1	NM_001126336	GO:0000323	BP	4514	NA	HDA
ATP1B2	181.048	-3.19333	0.3725	-8.57269	1.01094e-17	6.41376e-15	ENSG00000129244.9	ATP1B2	AMOG	ENST00000577026.5	NM_001303263	GO:0001671	BP	4260	NA	IBA
TOP2A	111.968	-2.28374	0.269042	-8.4884	2.09498e-17	1.30733e-14	ENSG00000131747.15	TOP2A	TOP2	ENST00000423485.5	NM_001067	GO:0000003	BP	NA	NA	HDA
FGFBP3	92.3641	-2.4245	0.288836	-8.39406	4.6964e-17	2.88344e-14	ENSG00000174721.10	FGFBP3	C10orf13	ENST00000311575.5	NM_152429	GO:0003008	BP	NA	NA	HDA
FBXO7	230.914	-2.4896	0.298535	-8.3394	7.46695e-17	4.5117e-14	ENSG00000100225.18	FBXO7	FBX	ENST00000266087.11	NM_001033024	GO:0000079	BP	NA	NA	IBA
TCAF1	226.612	-2.2531	0.271004	-8.31392	9.25894e-17	5.50704e-14	ENSG00000198420.10	TCAF1	FAM115A	ENST00000479870.5	NM_001206938	GO:0003674	BP	NA	NA	IBA
MOXD1	129.437	-2.67342	0.322816	-8.28156	1.21572e-16	7.11962e-14	ENSG00000079931.15	MOXD1	MOX	ENST00000367963.7	NM_015529	GO:0001505	BP	NA	NA	IBA
KDM1A	293.684	-2.53808	0.306658	-8.27658	1.26766e-16	7.31135e-14	ENSG00000004487.17	KDM1A	AOF2	ENST00000465864.2	NM_001009999	GO:0000018	BP	NA	NA	EXP
TOMM20	271.38	-2.62493	0.319753	-8.20925	2.22566e-16	1.26451e-13	ENSG00000173726.11	TOMM20	MAS20	ENST00000366607.4	NM_014765	GO:0001101	BP	NA	NA	IBA
CHAMP1	182.853	-2.34409	0.286011	-8.19581	2.48903e-16	1.39334e-13	ENSG00000198824.7	CHAMP1	C13orf8	ENST00000361283.3	NM_001164144	GO:0000070	BP	NA	NA	IBA
NREP	544.304	-3.02136	0.369199	-8.18356	2.75573e-16	1.52028e-13	ENSG00000134986.14	NREP	C5orf13	ENST00000447165.6	NM_001142474	GO:0003674	BP	NA	NA	IBA
CELF2	204.552	-2.47405	0.303399	-8.15445	3.50767e-16	1.90747e-13	ENSG00000048740.18	CELF2	BRUNOL3	ENST00000637215.1	NM_001025076	GO:0000245	BP	NA	NA	HDA
NRP2	489.939	-2.57135	0.316324	-8.12885	4.33376e-16	2.3235e-13	ENSG00000118257.17	NRP2	NP2	ENST00000464003.1	NM_003872	GO:0000902	BP	NA	NA	IEA
PRDM12	66.1558	-2.34968	0.289331	-8.12108	4.62052e-16	2.44284e-13	ENSG00000130711.5	PRDM12	HSAN8	ENST00000253008.2	NM_021619	GO:0000976	BP	NA	NA	IBA
EDNRB	52.3868	-2.21309	0.274426	-8.06443	7.35799e-16	3.83684e-13	ENSG00000136160.17	EDNRB	ABCDS	ENST00000377211.8	NM_000115	GO:0000003	BP	4020	NA	IDA
MYCN	77.0011	-2.22174	0.277597	-8.00346	1.20968e-15	6.15701e-13	ENSG00000134323.12	MYCN	MODED	ENST00000281043.3	NM_001293228	GO:0000785	BP	NA	NA	IBA
NHLH1	142.952	-2.42366	0.30284	-8.00312	1.21309e-15	6.15701e-13	ENSG00000171786.6	NHLH1	HEN1	ENST00000302101.5	NM_005598	GO:0000976	BP	NA	NA	IBA
BHLHE40	68.3521	-2.28807	0.28764	-7.95465	1.7964e-15	8.99759e-13	ENSG00000134107.5	BHLHE40	BHLHB2	ENST00000256495.3	NM_003670	GO:0000122	BP	4710	NA	IBA
EIF3M	133.858	-2.41693	0.305638	-7.90782	2.61936e-15	1.29491e-12	ENSG00000149100.13	EIF3M	B5	ENST00000531921.5	NM_001307929	GO:0001732	BP	NA	NA	IBA
H2BC14	37.5881	-3.3181	0.419747	-7.905	2.67943e-15	1.30763e-12	ENSG00000273703.2	H2BC14	H2B/e	ENST00000621112.1	NM_003521	GO:0000785	BP	5322	NA	HDA
TSPAN14	461.44	-2.45212	0.310647	-7.89358	2.9364e-15	1.4149e-12	ENSG00000108219.15	TSPAN14	DC-TM4F2	ENST00000429989.7	NM_001128309	GO:0001775	BP	NA	NA	IBA
NDUFS2	184.256	-1.87281	0.237588	-7.8826	3.20638e-15	1.52568e-12	ENSG00000158864.13	NDUFS2	CI-49	ENST00000479948.5	NM_001166159	GO:0000166	BP	190	1.6.99.3	IDA
SELENON	325.375	-2.08877	0.265203	-7.87609	3.37773e-15	1.58737e-12	ENSG00000162430.17	SELENON	CFTD	ENST00000354177.8	NM_020451	GO:0003674	BP	NA	NA	IBA
SOX4	208.076	-2.10409	0.267216	-7.87412	3.43149e-15	1.59296e-12	ENSG00000124766.7	SOX4	CSS10	ENST00000244745.3	NM_003107	GO:0000075	BP	NA	NA	IBA
ALDOC	64.8764	-2.32467	0.295538	-7.86589	3.66477e-15	1.68076e-12	ENSG00000109107.14	ALDOC	ALDC	ENST00000395319.7	NM_005165	GO:0001775	BP	10	4.1.2.13	HDA
LITAF	135.134	-2.56451	0.326569	-7.8529	4.06512e-15	1.84218e-12	ENSG00000189067.14	LITAF	PIG7	ENST00000575426.1	NM_001136472	GO:0000139	BP	NA	NA	HMP
SEPTIN6	112.406	-2.12064	0.270605	-7.83666	4.6269e-15	2.07209e-12	ENSG00000125354.24	SEPTIN6	2022-09-02	ENST00000467310.1	NM_015129	GO:0000003	BP	NA	NA	IBA
DYM	127.727	-1.78974	0.228425	-7.83516	4.6825e-15	2.07261e-12	ENSG00000141627.14	DYM	DMC	ENST00000577734.1	NM_001353210	GO:0001501	BP	NA	NA	IBA
SKA3	35.2838	-2.87783	0.367399	-7.83299	4.76404e-15	2.08446e-12	ENSG00000165480.16	SKA3	C13orf3	ENST00000400018.7	NM_001166017	GO:0000226	BP	NA	NA	IBA
RCOR2	137.487	-2.63612	0.336632	-7.83086	4.84534e-15	2.09594e-12	ENSG00000167771.6	RCOR2	RCOR2	ENST00000301459.4	NM_001363648	GO:0000981	BP	NA	NA	IBA
TUBB3	701.993	-2.77654	0.354938	-7.82261	5.17392e-15	2.21293e-12	ENSG00000258947.8	TUBB3	CDCBM	ENST00000554116.5	NM_001197181	GO:0000166	BP	4145	NA	HDA
HMGB2	101.098	-2.43293	0.312773	-7.77859	7.33359e-15	3.10178e-12	ENSG00000164104.12	HMGB2	HMG2	ENST00000296503.9	NM_001130688	GO:0000003	BP	NA	NA	HDA
GNG2	111.581	-2.20992	0.284618	-7.76454	8.19415e-15	3.42768e-12	ENSG00000186469.8	GNG2	GNG2	ENST00000557208.1	NM_001243773	GO:0001101	BP	4062	NA	HDA
WSB1	428.609	-2.45335	0.316673	-7.74725	9.39055e-15	3.88544e-12	ENSG00000109046.15	WSB1	SWIP1	ENST00000581440.5	NM_001348350	GO:0000209	BP	NA	NA	IDA
TFAP2B	363.239	-2.96912	0.383598	-7.74019	9.92656e-15	4.06306e-12	ENSG00000008196.13	TFAP2B	AP-2B	ENST00000344788.7	NM_003221	GO:0000122	BP	NA	NA	IBA
ALDOA	1159.09	-2.7962	0.362	-7.72432	1.12453e-14	4.55388e-12	ENSG00000149925.22	ALDOA	ALDA	ENST00000566280.1	NM_000034	GO:0000003	BP	10	4.1.2.13	HDA
INSC	57.342	-2.97643	0.385678	-7.71739	1.18734e-14	4.75761e-12	ENSG00000188487.12	INSC	INSC	ENST00000379554.7	NM_001031853	GO:0003674	BP	NA	NA	IDA
CDC20	79.1749	-2.23056	0.290043	-7.69045	1.46614e-14	5.81355e-12	ENSG00000117399.14	CDC20	CDC20A	ENST00000310955.10	NM_001255	GO:0000003	BP	4110	NA	IDA
NT5DC2	321.264	-1.9937	0.259352	-7.68722	1.5037e-14	5.90073e-12	ENSG00000168268.11	NT5DC2	NT5DC2	ENST00000463947.5	NM_001134231	GO:0003674	BP	NA	NA	IBA
TMEM97	113.038	-2.21992	0.288829	-7.68591	1.51913e-14	5.90073e-12	ENSG00000109084.14	TMEM97	MAC30	ENST00000226230.7	NM_014573	GO:0000323	BP	NA	NA	IDA
IDH2	197.861	-3.16101	0.411894	-7.67432	1.66305e-14	6.3945e-12	ENSG00000182054.10	IDH2	D2HGA2	ENST00000330062.7	NM_001289910	GO:0000166	BP	20	1.1.1.42	HDA
EIF3E	408.889	-1.80842	0.236037	-7.6616	1.83628e-14	6.98996e-12	ENSG00000104408.11	EIF3E	EIF3-P48	ENST00000523674.1	NM_001568	GO:0000184	BP	3013	NA	HDA
SLC25A3	426	-2.16724	0.28354	-7.64351	2.11382e-14	7.96679e-12	ENSG00000075415.14	SLC25A3	OK/SW-cl.48	ENST00000551265.5	NM_002635	GO:0003674	BP	NA	NA	HDA
FAM117B	167.929	-2.16967	0.284002	-7.63962	2.17858e-14	8.13037e-12	ENSG00000138439.12	FAM117B	ALS2CR13	ENST00000392238.2	NM_173511	GO:0003674	MF	NA	NA	IPI
RPL9	335.457	-2.40185	0.314571	-7.63532	2.25266e-14	8.24839e-12	ENSG00000163682.17	RPL9	L9	ENST00000645496.1	NM_000661	GO:0000184	BP	3010	NA	HDA
HMCN1	271.916	-2.76802	0.36253	-7.63527	2.25354e-14	8.24839e-12	ENSG00000143341.12	HMCN1	ARMD1	ENST00000271588.8	NM_031935	GO:0003008	BP	NA	NA	HDA
ARPC1B	77.4705	-1.62208	0.212725	-7.62525	2.43569e-14	8.77448e-12	ENSG00000130429.15	ARPC1B	ARC41	ENST00000638617.1	NM_005720	GO:0002252	BP	4666	NA	HDA
CRMP1	235.456	-2.09126	0.274269	-7.62484	2.44337e-14	8.77448e-12	ENSG00000072832.15	CRMP1	CRMP-1	ENST00000506216.5	NM_001014809	GO:0000226	BP	NA	NA	IBA
CCNB2	59.226	-2.35237	0.311186	-7.55937	4.05022e-14	1.42755e-11	ENSG00000157456.8	CCNB2	HsT17299	ENST00000288207.6	NM_004701	GO:0000079	BP	4110	NA	HDA
AP2B1	286.975	-2.39271	0.316718	-7.5547	4.19819e-14	1.46613e-11	ENSG00000006125.18	AP2B1	ADTB2	ENST00000589774.5	NM_001030006	GO:0000323	BP	4144	NA	HDA
MAD2L2	98.7547	-2.12159	0.281373	-7.54013	4.69497e-14	1.62471e-11	ENSG00000116670.15	MAD2L2	FANCV	ENST00000235310.7	NM_001127325	GO:0000018	BP	4110	NA	IBA
NAV1	470.036	-1.97073	0.261482	-7.53675	4.81821e-14	1.65234e-11	ENSG00000134369.15	NAV1	POMFIL3	ENST00000367302.5	NM_001167738	GO:0000226	BP	NA	NA	IBA
POSTN	64.9065	-2.54036	0.337931	-7.51741	5.58731e-14	1.89899e-11	ENSG00000133110.15	POSTN	OSF-2	ENST00000541179.5	NM_001135934	GO:0000902	BP	NA	NA	HDA
SST	198.315	-3.4543	0.459786	-7.51284	5.78588e-14	1.94907e-11	ENSG00000157005.4	SST	SMST	ENST00000287641.3	NM_001048	GO:0001101	BP	4971	NA	IBA
RGS10	21.5477	-4.30656	0.573464	-7.50974	5.92451e-14	1.97827e-11	ENSG00000148908.15	RGS10	RGS10	ENST00000392865.5	NM_001005339	GO:0001965	BP	NA	NA	IDA
NARF	170.327	-1.77181	0.236021	-7.50699	6.05011e-14	2.00264e-11	ENSG00000141562.18	NARF	IOP2	ENST00000579198.5	NM_001038618	GO:0003674	CC	NA	NA	IBA
L1CAM	274.046	-2.29556	0.306803	-7.48218	7.30985e-14	2.39877e-11	ENSG00000198910.14	L1CAM	CAML1	ENST00000491983.1	NM_000425	GO:0000902	BP	4360	NA	HDA
ARRDC3	108.438	-2.68581	0.359172	-7.47778	7.55904e-14	2.45934e-11	ENSG00000113369.9	ARRDC3	TLIMP	ENST00000511391.1	NM_001329670	GO:0000323	BP	NA	NA	IDA
ACAT2	83.5387	-2.4889	0.33332	-7.467	8.20439e-14	2.64668e-11	ENSG00000120437.9	ACAT2	ACAT2	ENST00000367048.4	NM_001303253	GO:0003674	BP	71	2.3.1.9	HDA
BCORL1	372.761	-2.36364	0.317016	-7.4559	8.92559e-14	2.85514e-11	ENSG00000085185.16	BCORL1	BCoR-L1	ENST00000488135.6	NM_001184772	GO:0005575	BP	NA	NA	IDA
GDI2	155.996	-2.33322	0.313932	-7.43226	1.06758e-13	3.37947e-11	ENSG00000057608.17	GDI2	HEL-S-46e	ENST00000380191.8	NM_001115156	GO:0000323	BP	NA	NA	HDA
H1-0	338.584	-2.77971	0.374047	-7.43144	1.07423e-13	3.37947e-11	ENSG00000189060.5	H1-0	H1.0	ENST00000340857.3	NM_005318	GO:0000018	BP	NA	NA	HDA
AFF2	101.318	-1.905	0.256562	-7.42512	1.12675e-13	3.51565e-11	ENSG00000155966.14	AFF2	FMR2	ENST00000370458.5	NM_001169122	GO:0002151	BP	NA	NA	IBA
ZMYM2	224.951	-2.07025	0.279883	-7.39683	1.39477e-13	4.31652e-11	ENSG00000121741.17	ZMYM2	FIM	ENST00000610343.4	NM_001190964	GO:0000902	BP	NA	NA	IBA
H4C3	136.998	-3.24884	0.441048	-7.36618	1.75587e-13	5.39023e-11	ENSG00000197061.5	H4C3	H4/g	ENST00000377803.3	NM_003542	GO:0000183	BP	5322	NA	HDA
CDKN2B	34.4641	2.90148	0.394042	7.36337	1.79326e-13	5.46097e-11	ENSG00000147883.12	CDKN2B	CDK4I	ENST00000380142.4	NM_004936	GO:0000075	BP	4110	NA	IBA
MUC16	194.241	1.35273	0.183892	7.3561	1.89363e-13	5.72085e-11	ENSG00000181143.15	MUC16	CA125	ENST00000397910.8	NM_024690	GO:0002218	BP	NA	NA	HDA
S100A10	33.5325	-2.96784	0.403802	-7.34974	1.98595e-13	5.94847e-11	ENSG00000197747.9	S100A10	42C	ENST00000368811.7	NM_002966	GO:0000902	BP	NA	NA	HDA
BNIP3L	152.978	-2.73477	0.372139	-7.34878	2.00022e-13	5.94847e-11	ENSG00000104765.16	BNIP3L	BNIP3a	ENST00000520409.5	NM_001330491	GO:0000422	BP	NA	NA	IBA
PTMA	337.439	-2.15424	0.293325	-7.34421	2.06979e-13	6.1064e-11	ENSG00000187514.17	PTMA	TMSA	ENST00000466801.5	NM_001099285	GO:0003674	BP	NA	NA	IDA
CRTAP	328.606	-3.17867	0.43292	-7.34241	2.09785e-13	6.1064e-11	ENSG00000170275.15	CRTAP	CASP	ENST00000320954.10	NM_006371	GO:0000003	BP	NA	NA	IDA
RXRG	67.7555	-3.10602	0.423038	-7.34218	2.10145e-13	6.1064e-11	ENSG00000143171.13	RXRG	NR2B3	ENST00000359842.9	NM_001256570	GO:0000976	BP	3320	NA	IBA
CD24	124.737	-2.26982	0.309433	-7.33541	2.21046e-13	6.37448e-11	ENSG00000272398.6	CD24	CD24A	ENST00000619133.4	NM_001291737	GO:0000165	BP	4640	NA	IBA
AKR7A2	68.9879	-2.30896	0.314908	-7.33217	2.26452e-13	6.48129e-11	ENSG00000053371.13	AKR7A2	AFAR	ENST00000235835.7	NM_001320979	GO:0003674	BP	NA	NA	HDA
SNN	215.096	-2.34645	0.320314	-7.32546	2.38089e-13	6.76351e-11	ENSG00000184602.6	SNN	SNN	ENST00000329565.5	NM_003498	GO:0003674	BP	NA	NA	IDA
AK4	175.559	-2.25842	0.308436	-7.32215	2.44024e-13	6.88076e-11	ENSG00000162433.15	AK4	AK 4	ENST00000497030.5	NM_001005353	GO:0000166	BP	230	2.7.4.3	IDA
ISL1	44.721	-2.663	0.363889	-7.31817	2.51374e-13	7.0359e-11	ENSG00000016082.15	ISL1	ISLET1	ENST00000505475.3	NM_002202	GO:0000122	BP	NA	NA	IBA
BTG1	139.029	-2.35675	0.323387	-7.28771	3.15278e-13	8.76011e-11	ENSG00000133639.6	BTG1	APRO2	ENST00000552315.1	NM_001731	GO:0000003	BP	3018	NA	IBA
C5orf30	54.9806	-2.15232	0.295478	-7.2842	3.23587e-13	8.92585e-11	ENSG00000181751.10	C5orf30	C5orf30	ENST00000515669.5	NM_001316968	GO:0001667	BP	NA	NA	IBA
UBE2C	60.3831	-2.24026	0.308107	-7.27103	3.56764e-13	9.7702e-11	ENSG00000175063.17	UBE2C	UBCH10	ENST00000496085.1	NM_001281741	GO:0000151	BP	4120	6.3.2.19	IBA
RPS14	453.699	-2.79946	0.387094	-7.23199	4.7596e-13	1.29414e-10	ENSG00000164587.13	RPS14	EMTB	ENST00000519855.1	NM_001025070	GO:0000028	BP	3010	NA	EXP
VKORC1	70.1381	-2.18763	0.303363	-7.21127	5.54344e-13	1.49657e-10	ENSG00000167397.15	VKORC1	EDTP308	ENST00000472468.1	NM_001311311	GO:0001501	BP	NA	NA	IBA
PCBP4	654.088	-2.88269	0.401457	-7.18057	6.94208e-13	1.85509e-10	ENSG00000090097.22	PCBP4	CBP	ENST00000355852.6	NM_001174100	GO:0000075	BP	NA	NA	HDA
ARHGEF9	168.638	-2.09652	0.291992	-7.18004	6.96888e-13	1.85509e-10	ENSG00000131089.17	ARHGEF9	COLLYBISTIN	ENST00000636145.1	NM_001173479	GO:0003674	BP	NA	NA	IDA
R3HDM2	91.1108	-2.64582	0.371043	-7.13075	9.98202e-13	2.63872e-10	ENSG00000179912.20	R3HDM2	CAG6	ENST00000548161.1	NM_001330121	GO:0003674	CC	NA	NA	HDA
PHF6	135.971	-1.74625	0.24541	-7.11564	1.11392e-12	2.91847e-10	ENSG00000156531.17	PHF6	BFLS	ENST00000370800.4	NM_001015877	GO:0000122	BP	NA	NA	HDA
HILPDA	93.8184	-2.43205	0.341829	-7.11482	1.1206e-12	2.91847e-10	ENSG00000135245.10	HILPDA	C7orf68	ENST00000435296.2	NM_001098786	GO:0001666	BP	NA	NA	IBA
NCAPD2	179.899	-2.58765	0.363739	-7.11403	1.12703e-12	2.91847e-10	ENSG00000010292.13	NCAPD2	CAP-D2	ENST00000536538.1	NM_014865	GO:0000003	BP	NA	NA	HDA
MRPL42	176.36	-2.02818	0.285245	-7.11032	1.15771e-12	2.97765e-10	ENSG00000198015.14	MRPL42	HSPC204	ENST00000548545.1	NM_014050	GO:0000313	BP	NA	NA	HDA
FOXD3	43.9086	-2.41228	0.339367	-7.10816	1.176e-12	3.00439e-10	ENSG00000187140.6	FOXD3	AIS1	ENST00000371116.3	NM_012183	GO:0000122	BP	NA	NA	IBA
AK2	137.856	-1.87455	0.26459	-7.08474	1.39301e-12	3.53509e-10	ENSG00000004455.17	AK2	ADK2	ENST00000629371.2	NM_001199199	GO:0000166	BP	230	2.7.4.3	EXP
CAPN5	126.464	-1.87132	0.26446	-7.07602	1.48353e-12	3.73987e-10	ENSG00000149260.18	CAPN5	ADNIV	ENST00000278559.7	NM_004055	GO:0003674	BP	NA	NA	HDA
TTYH1	257.462	-2.11788	0.299853	-7.06305	1.62893e-12	4.07939e-10	ENSG00000167614.14	TTYH1	TTYH1	ENST00000621263.1	NM_001005367	GO:0000041	BP	NA	NA	IBA
UBE2E3	164.395	-1.96329	0.278466	-7.05039	1.78422e-12	4.43909e-10	ENSG00000170035.16	UBE2E3	UBCH9	ENST00000602303.5	NM_001278554	GO:0000166	BP	4120	6.3.2.19	IBA
ELOVL5	106.33	-2.09091	0.296776	-7.04541	1.84918e-12	4.57083e-10	ENSG00000012660.14	ELOVL5	HELO1	ENST00000370918.8	NM_001242828	GO:0000038	BP	1040	2.3.1.-	HDA
RPL22	209.156	-2.91525	0.414096	-7.04003	1.92195e-12	4.72006e-10	ENSG00000116251.11	RPL22	EAP	ENST00000484532.6	NM_000983	GO:0000184	BP	3010	NA	HDA
IGDCC3	572.64	-2.76557	0.39311	-7.03509	1.99129e-12	4.85901e-10	ENSG00000174498.14	IGDCC3	HsT18880	ENST00000327987.8	NM_004884	GO:0003008	BP	NA	NA	IEA
CENPV	119.709	-2.21342	0.314887	-7.02925	2.0765e-12	5.03465e-10	ENSG00000166582.10	CENPV	3110013H01Rik	ENST00000472570.2	NM_181716	GO:0000775	BP	NA	NA	IDA
FKBP10	249.498	-2.32637	0.331063	-7.02696	2.11088e-12	5.08562e-10	ENSG00000141756.19	FKBP10	BRKS1	ENST00000585664.5	NM_021939	GO:0000413	BP	NA	NA	IEA
VTI1B	121.621	-2.16958	0.309072	-7.01967	2.22389e-12	5.32418e-10	ENSG00000100568.11	VTI1B	VTI1	ENST00000554636.1	NM_006370	GO:0000149	BP	4130	NA	IBA
PPME1	122.096	-2.00565	0.286023	-7.0122	2.34601e-12	5.58145e-10	ENSG00000214517.10	PPME1	ABDH19	ENST00000328257.12	NM_001271593	GO:0000086	BP	NA	NA	HDA
PHIP	231.933	-1.49927	0.213969	-7.00694	2.43589e-12	5.7593e-10	ENSG00000146247.14	PHIP	BRWD2	ENST00000275034.4	NM_017934	GO:0000278	BP	NA	NA	IBA
NME4	227.91	-2.35313	0.336388	-6.99529	2.64703e-12	6.21986e-10	ENSG00000103202.13	NME4	NDPK-D	ENST00000454619.5	NM_001286433	GO:0000166	BP	230	2.7.4.6	IBA
VAMP2	100.436	-1.72368	0.246612	-6.98945	2.75969e-12	6.44481e-10	ENSG00000220205.9	VAMP2	SYB2	ENST00000498285.1	NM_001330125	GO:0000149	BP	4130	NA	IBA
NR2F2	251.827	-1.98606	0.284408	-6.98313	2.88684e-12	6.6426e-10	ENSG00000185551.15	NR2F2	ARP-1	ENST00000421109.6	NM_001145155	GO:0000003	BP	NA	NA	IBA
ANAPC16	75.7055	-1.89289	0.271087	-6.98258	2.89799e-12	6.6426e-10	ENSG00000166295.9	ANAPC16	APC16	ENST00000615507.4	NM_001242546	GO:0000151	BP	NA	NA	IBA
DPYSL3	212.146	-2.58719	0.370566	-6.98174	2.91541e-12	6.6426e-10	ENSG00000113657.13	DPYSL3	CRMP-4	ENST00000520473.1	NM_001197294	GO:0003674	BP	NA	NA	IBA
SRP9	217.885	-1.99936	0.286386	-6.98134	2.92374e-12	6.6426e-10	ENSG00000143742.14	SRP9	ALURBP	ENST00000619790.4	NM_001130440	GO:0003674	BP	3060	NA	IBA
HMGA2	152.476	-1.47424	0.21118	-6.98096	2.93164e-12	6.6426e-10	ENSG00000149948.14	HMGA2	BABL	ENST00000545998.1	NM_001015886	GO:0000075	BP	NA	NA	HDA
CECR2	234.999	-1.53033	0.219381	-6.97565	3.04449e-12	6.8575e-10	ENSG00000099954.18	CECR2	CECR2	ENST00000400585.6	NM_001290046	GO:0000228	BP	NA	NA	IDA
EIF4B	228.681	-2.10209	0.302593	-6.94692	3.7335e-12	8.31107e-10	ENSG00000063046.18	EIF4B	EIF-4B	ENST00000551527.5	NM_001300821	GO:0001731	BP	3013	NA	HDA
MMP2	154.486	-2.49984	0.360333	-6.93759	3.98831e-12	8.8267e-10	ENSG00000087245.13	MMP2	CLG4	ENST00000568715.5	NM_001127891	GO:0000003	BP	4670	3.4.24.24	EXP
HMGCS1	146.878	-2.00402	0.289394	-6.92488	4.36338e-12	9.60095e-10	ENSG00000112972.15	HMGCS1	HMGCS	ENST00000508319.1	NM_001098272	GO:0000003	BP	72	2.3.3.10	IBA
INSYN2B	26.2497	2.22562	0.321646	6.91947	4.5335e-12	9.91795e-10	ENSG00000204767.4	INSYN2B	C5orf57	ENST00000523970.1	NM_001129891	NA	NA	NA	NA	NA
VIM	1293.78	-2.64054	0.381821	-6.91565	4.65739e-12	1.0096e-09	ENSG00000026025.16	VIM	VIM	ENST00000544301.6	NM_003380	GO:0001654	BP	NA	NA	HDA
RPS25	164.683	-2.96937	0.42939	-6.91532	4.66795e-12	1.0096e-09	ENSG00000118181.11	RPS25	S25	ENST00000532567.5	NM_001028	GO:0000184	BP	3010	NA	EXP
DHCR24	211.89	-2.40142	0.347819	-6.90423	5.04773e-12	1.08558e-09	ENSG00000116133.13	DHCR24	DCE	ENST00000649007.1	NM_014762	GO:0000003	BP	100	1.3.1.72	EXP
RPL21	232.379	-2.83014	0.410102	-6.90106	5.16166e-12	1.10384e-09	ENSG00000122026.10	RPL21	HYPT12	ENST00000311549.10	NM_000982	GO:0000184	BP	3010	NA	HDA
CCT8	167.836	-1.98655	0.288039	-6.89682	5.3181e-12	1.13094e-09	ENSG00000156261.13	CCT8	C21orf112	ENST00000432178.5	NM_001282907	GO:0000003	BP	NA	NA	HDA
SNHG16	162.921	-1.99737	0.290189	-6.88301	5.8603e-12	1.23932e-09	ENSG00000163597.15	SNHG16	Nbla10727	ENST00000591956.1	NR_038108	NA	NA	NA	NA	NA
FSTL1	219.868	-2.05593	0.29878	-6.88108	5.94025e-12	1.24929e-09	ENSG00000163430.12	FSTL1	FRP	ENST00000295633.7	NM_007085	GO:0003674	BP	NA	NA	HDA
ZMYND8	119.768	-1.72919	0.251349	-6.87962	6.00125e-12	1.24938e-09	ENSG00000101040.19	ZMYND8	PRKCBP1	ENST00000467200.6	NM_001281769	GO:0001941	BP	NA	NA	IDA
F2R	82.8217	-1.80402	0.262241	-6.87924	6.01737e-12	1.24938e-09	ENSG00000181104.7	F2R	CF2R	ENST00000505600.1	NM_001311313	GO:0000165	BP	4020	NA	IBA
ZFP36L2	117.682	-1.86996	0.271847	-6.87872	6.03915e-12	1.24938e-09	ENSG00000152518.8	ZFP36L2	BRF2	ENST00000282388.3	NM_006887	GO:0000165	BP	NA	NA	HDA
CRYL1	46.0699	-2.29645	0.334047	-6.87464	6.21486e-12	1.27878e-09	ENSG00000165475.15	CRYL1	GDH	ENST00000643035.1	NM_001363647	GO:0000166	BP	40	1.1.1.45	HDA
FOXJ3	174.992	-2.23108	0.324646	-6.87236	6.31495e-12	1.29239e-09	ENSG00000198815.9	FOXJ3	FOXJ3	ENST00000372571.5	NM_001198850	GO:0000976	BP	NA	NA	IBA
BZW2	77.8669	-2.43947	0.355294	-6.86608	6.59919e-12	1.34334e-09	ENSG00000136261.15	BZW2	HSPC028	ENST00000415365.5	NM_001159767	GO:0003674	BP	NA	NA	HDA
CSNK2A2	114.353	-1.69683	0.247395	-6.85879	6.94451e-12	1.40612e-09	ENSG00000070770.10	CSNK2A2	CK2A2	ENST00000563307.1	NM_001896	GO:0000003	BP	3008	2.7.11.1	HDA
RPS27A	245.258	-2.37562	0.346629	-6.85349	7.20709e-12	1.45156e-09	ENSG00000143947.15	RPS27A	CEP80	ENST00000402285.7	NM_001135592	GO:0000122	BP	3010	NA	HDA
FLG-AS1	41.2271	1.95139	0.284849	6.85063	7.35244e-12	1.47304e-09	ENSG00000237975.7	FLG-AS1	FLG-AS1	ENST00000593011.5	NR_103778	NA	NA	NA	NA	NA
RPL7	592.12	-2.79923	0.412548	-6.78522	1.15911e-11	2.3101e-09	ENSG00000147604.14	RPL7	L7	ENST00000487500.2	NM_000971	GO:0000184	BP	3010	NA	EXP
SRP72	132.819	-1.6312	0.24051	-6.78226	1.18311e-11	2.34564e-09	ENSG00000174780.17	SRP72	BMFF	ENST00000342756.10	NM_001267722	GO:0003674	BP	3060	NA	HDA
RPL5	1054.44	-2.76535	0.408401	-6.77115	1.2776e-11	2.50775e-09	ENSG00000122406.14	RPL5	L5	ENST00000644759.1	NM_000969	GO:0000027	BP	3010	NA	HDA
YPEL1	67.6733	-2.32544	0.343436	-6.7711	1.27805e-11	2.50775e-09	ENSG00000100027.17	YPEL1	FKSG3	ENST00000339468.7	NM_013313	GO:0003674	CC	NA	NA	IEA
RBPJ	141.129	-1.50939	0.22298	-6.76916	1.29528e-11	2.52852e-09	ENSG00000168214.21	RBPJ	AOS3	ENST00000512351.5	NM_001363577	GO:0000003	BP	4330	NA	IBA
CTDSPL	89.8554	-2.22178	0.328427	-6.76491	1.33393e-11	2.57867e-09	ENSG00000144677.15	CTDSPL	C3orf8	ENST00000443503.6	NM_001008392	GO:0000082	BP	NA	NA	HDA
FBLN1	245.981	-1.91528	0.283122	-6.76484	1.33452e-11	2.57867e-09	ENSG00000077942.19	FBLN1	FBLN	ENST00000411478.5	NM_001996	GO:0000003	BP	NA	NA	HDA
FNTA	110.455	-1.84049	0.272236	-6.76064	1.37385e-11	2.62799e-09	ENSG00000168522.13	FNTA	FPTA	ENST00000533559.5	NM_001018676	GO:0001941	BP	NA	NA	IBA
HNRNPA1	1208.78	-2.51763	0.372521	-6.75837	1.39557e-11	2.65618e-09	ENSG00000135486.19	HNRNPA1	ALS19	ENST00000550994.1	NM_002136	GO:0000375	BP	3040	NA	HDA
HNRNPK	454.024	-2.4513	0.362884	-6.75504	1.42795e-11	2.70429e-09	ENSG00000165119.21	HNRNPK	AUKS	ENST00000493362.1	NM_001318186	GO:0000228	BP	3040	NA	HDA
RBFOX2	246.561	-2.04574	0.303024	-6.75108	1.46744e-11	2.76532e-09	ENSG00000100320.23	RBFOX2	FOX2	ENST00000618140.3	NM_001031695	GO:0000375	BP	NA	NA	HDA
FDFT1	236.148	-2.08026	0.308193	-6.74984	1.48008e-11	2.7754e-09	ENSG00000079459.13	FDFT1	DGPT	ENST00000525551.1	NM_001287742	GO:0003674	BP	100	2.5.1.21	IBA
PSMA2	121.155	-1.90947	0.283312	-6.73982	1.58581e-11	2.9591e-09	ENSG00000106588.12	PSMA2	HC3	ENST00000433579.1	NM_002787	GO:0000086	BP	3050	3.4.25.1	HDA
CUEDC2	72.8663	-1.8817	0.279238	-6.73869	1.59818e-11	2.96762e-09	ENSG00000107874.11	CUEDC2	C10orf66	ENST00000465409.1	NM_024040	GO:0001816	BP	NA	NA	IDA
CDK5RAP3	129.364	-1.51943	0.226088	-6.72053	1.81068e-11	3.3459e-09	ENSG00000108465.15	CDK5RAP3	C53	ENST00000582262.1	NM_001278197	GO:0000075	BP	NA	NA	HDA
RPS8	870.116	-2.50803	0.373616	-6.71285	1.90855e-11	3.5097e-09	ENSG00000142937.12	RPS8	S8	ENST00000497035.5	NM_001012	GO:0000184	BP	3010	NA	HDA
ATP5MC3	131.909	-2.08808	0.311428	-6.70485	2.01611e-11	3.67353e-09	ENSG00000154518.10	ATP5MC3	ATP5G3	ENST00000284727.8	NM_001002258	GO:0000276	BP	190	3.6.3.14	IBA
GSTA4	40.7992	-2.24159	0.334359	-6.70415	2.02589e-11	3.67353e-09	ENSG00000170899.11	GSTA4	GSTA4-4	ENST00000486559.5	NM_001512	GO:0003674	BP	480	2.5.1.18	IBA
TLE5	174.556	-1.96483	0.293079	-6.70409	2.02659e-11	3.67353e-09	ENSG00000104964.15	TLE5	AES	ENST00000592414.1	NM_001130	GO:0000122	BP	NA	NA	IBA
CNP	308.465	-2.02753	0.302639	-6.6995	2.09132e-11	3.77289e-09	ENSG00000173786.17	CNP	CNP1	ENST00000393892.7	NM_001330216	GO:0000166	BP	NA	NA	HDA
LSM2	29.3055	-2.46534	0.368144	-6.69666	2.13233e-11	3.82873e-09	ENSG00000204392.11	LSM2	C6orf28	ENST00000474755.1	NM_021177	GO:0000288	BP	3018	NA	HDA
HADH	126.087	-1.50718	0.225372	-6.68752	2.26991e-11	4.05664e-09	ENSG00000138796.17	HADH	HAD	ENST00000505878.4	NM_001184705	GO:0000166	BP	62	1.1.1.35	IDA
ZNF462	576.98	-2.23828	0.334854	-6.68434	2.31968e-11	4.12621e-09	ENSG00000148143.13	ZNF462	ZFPIP	ENST00000472574.1	NM_001347997	GO:0000976	BP	NA	NA	IBA
EIF3H	133.507	-2.15579	0.322704	-6.6804	2.38293e-11	4.21901e-09	ENSG00000147677.11	EIF3H	EIF3S3	ENST00000520289.1	NM_003756	GO:0001732	BP	3013	NA	HDA
NACA	497.942	-2.67726	0.400911	-6.67794	2.42329e-11	4.27059e-09	ENSG00000196531.14	NACA	HSD48	ENST00000546410.1	NM_001113201	GO:0003674	CC	NA	NA	IEA
DPYSL2	362.523	-2.49708	0.373983	-6.67699	2.43898e-11	4.27844e-09	ENSG00000092964.18	DPYSL2	CRMP-2	ENST00000493789.6	NM_001197293	GO:0000902	BP	4360	NA	HDA
ADAM11	142.399	-2.20699	0.330646	-6.67476	2.47636e-11	4.32409e-09	ENSG00000073670.14	ADAM11	MDC	ENST00000200557.10	NM_001318933	GO:0003674	BP	NA	NA	IEA
CXCR4	45.13	-2.10854	0.316407	-6.66402	2.66432e-11	4.63106e-09	ENSG00000121966.7	CXCR4	CD184	ENST00000409817.1	NM_001008540	GO:0000165	BP	4060	NA	HDA
RPL37	421.257	-2.76879	0.415824	-6.65857	2.76503e-11	4.7755e-09	ENSG00000145592.14	RPL37	L37	ENST00000507642.5	NM_000997	GO:0000184	BP	3010	NA	HDA
SRSF1	164.173	-2.15573	0.323829	-6.65699	2.79486e-11	4.7755e-09	ENSG00000136450.13	SRSF1	ASF	ENST00000578794.2	NM_001078166	GO:0000245	BP	3040	NA	HDA
MPZ	50.3965	-2.39707	0.3601	-6.65669	2.80064e-11	4.7755e-09	ENSG00000158887.19	MPZ	CHM	ENST00000463290.5	NM_000530	GO:0000323	BP	4514	NA	IDA
SREBF2	668.1	-2.247	0.337559	-6.65663	2.80182e-11	4.7755e-09	ENSG00000198911.12	SREBF2	SREBP-2	ENST00000612482.4	NM_004599	GO:0000122	BP	NA	NA	HMP
RPL23A	476.324	-2.66983	0.401137	-6.65566	2.82038e-11	4.7755e-09	ENSG00000198242.14	RPL23A	L23A	ENST00000422514.6	NM_000984	GO:0000027	BP	3010	NA	HDA
RTRAF	192.92	-2.31996	0.348575	-6.65554	2.8227e-11	4.7755e-09	ENSG00000087302.9	RTRAF	C14orf166	ENST00000553707.1	NM_016039	GO:0000394	BP	NA	NA	HDA
ITGA4	164.362	-2.00074	0.300758	-6.65231	2.88522e-11	4.85968e-09	ENSG00000115232.14	ITGA4	CD49D	ENST00000476089.1	NM_000885	GO:0000902	BP	4510	NA	HDA
LDHB	573.579	-2.71687	0.408858	-6.64503	3.03164e-11	5.0838e-09	ENSG00000111716.14	LDHB	HEL-S-281	ENST00000542765.4	NM_001174097	GO:0000166	BP	10	1.1.1.27	HDA
MIR4435-2HG	141.094	1.25485	0.188993	6.6397	3.14331e-11	5.24795e-09	ENSG00000172965.17	MIR4435-2HG	AGD2	ENST00000645030.1	NR_015395	NA	NA	NA	NA	NA
NOP53	219.297	-1.92938	0.291721	-6.61378	3.74617e-11	6.22715e-09	ENSG00000105373.19	NOP53	GLTSCR2	ENST00000246802.9	NM_015710	GO:0000027	BP	NA	NA	HDA
CYYR1	48.9227	-2.82869	0.427923	-6.61026	3.83634e-11	6.3493e-09	ENSG00000166265.13	CYYR1	C21orf95	ENST00000299340.8	NM_001320768	GO:0003674	BP	NA	NA	IEA
RPL30	286.476	-2.46585	0.373588	-6.60046	4.09893e-11	6.75454e-09	ENSG00000156482.11	RPL30	L30	ENST00000521534.1	NM_000989	GO:0000184	BP	3010	NA	EXP
VEGFA	294.726	-2.16619	0.328291	-6.59838	4.15676e-11	6.82032e-09	ENSG00000112715.25	VEGFA	MVCD1	ENST00000476772.5	NM_001025366	GO:0000003	BP	4060	NA	IBA
ZBTB18	73.6871	-1.39797	0.211999	-6.59421	4.27524e-11	6.98461e-09	ENSG00000179456.10	ZBTB18	C2H2-171	ENST00000622512.1	NM_001278196	GO:0000122	BP	NA	NA	IBA
EFS	151.728	-2.1777	0.330391	-6.59126	4.36096e-11	7.0942e-09	ENSG00000100842.13	EFS	CAS3	ENST00000216733.7	NM_001277174	GO:0003674	BP	NA	NA	IBA
ACTN3	47.274	-2.09876	0.319036	-6.57844	4.75395e-11	7.70059e-09	ENSG00000248746.6	ACTN3	ACTN3D	ENST00000502692.5	NM_001104	GO:0001659	BP	4510	NA	HDA
RPL7A	423.592	-2.41804	0.367734	-6.57551	4.84863e-11	7.8166e-09	ENSG00000148303.17	RPL7A	L7A	ENST00000426651.1	NM_000972	GO:0000184	BP	3010	NA	HDA
NPM1	545.419	-2.41132	0.366806	-6.57384	4.90353e-11	7.8166e-09	ENSG00000181163.14	NPM1	B23	ENST00000523339.1	NM_001037738	GO:0000054	BP	NA	NA	HDA
FABP5	29.7076	-2.19061	0.333233	-6.5738	4.90469e-11	7.8166e-09	ENSG00000164687.11	FABP5	E-FABP	ENST00000486269.1	NM_001444	GO:0000323	BP	3320	NA	HDA
BTF3	204.704	-2.31206	0.351713	-6.57371	4.9077e-11	7.8166e-09	ENSG00000145741.16	BTF3	BETA-NAC	ENST00000512257.1	NM_001037637	GO:0001701	BP	NA	NA	HDA
STN1	60.6593	-1.89521	0.288696	-6.56475	5.21209e-11	8.26681e-09	ENSG00000107960.11	STN1	AAF-44	ENST00000224950.7	NM_024928	GO:0000228	BP	NA	NA	HDA
PPP1CC	205.196	-1.60929	0.24519	-6.56346	5.2574e-11	8.27793e-09	ENSG00000186298.12	PPP1CC	PP-1G	ENST00000546904.1	NM_001244974	GO:0000164	BP	4114	3.1.3.16	HDA
TPX2	87.1151	-2.34478	0.357255	-6.56331	5.26259e-11	8.27793e-09	ENSG00000088325.16	TPX2	C20orf1	ENST00000300403.10	NM_012112	GO:0000086	BP	NA	NA	IDA
PLOD1	134.494	-1.78492	0.272156	-6.55844	5.43753e-11	8.5179e-09	ENSG00000083444.17	PLOD1	EDS6	ENST00000485046.5	NM_000302	GO:0001666	BP	310	1.14.11.4	HDA
RPS20	253.16	-2.34592	0.357759	-6.55726	5.48036e-11	8.54981e-09	ENSG00000008988.11	RPS20	S20	ENST00000523936.5	NM_001023	GO:0000184	BP	3010	NA	HDA
HEY2	46.0699	-2.17042	0.331387	-6.54952	5.77217e-11	8.9683e-09	ENSG00000135547.9	HEY2	CHF1	ENST00000368365.5	NM_012259	GO:0000003	BP	NA	NA	IBA
TCF12	184.117	-1.94938	0.298281	-6.53539	6.34439e-11	9.81729e-09	ENSG00000140262.18	TCF12	CRS3	ENST00000438423.6	NM_001306219	GO:0000228	BP	NA	NA	IBA
MID1IP1	77.7349	-2.03397	0.311256	-6.53471	6.37331e-11	9.82213e-09	ENSG00000165175.16	MID1IP1	G12-like	ENST00000378474.3	NM_001098790	GO:0000226	BP	NA	NA	IBA
EBF1	131.976	-2.61959	0.401055	-6.53176	6.50008e-11	9.97709e-09	ENSG00000164330.17	EBF1	COE1	ENST00000518323.1	NM_001290360	GO:0000981	BP	NA	NA	IBA
MCM7	142.533	-1.78513	0.273374	-6.53	6.57714e-11	1.00548e-08	ENSG00000166508.18	MCM7	CDC47	ENST00000489841.5	NM_001278595	GO:0000082	BP	3030	NA	HDA
NIPBL	150.215	-1.91928	0.294115	-6.52563	6.77174e-11	1.03109e-08	ENSG00000164190.19	NIPBL	CDLS	ENST00000505998.5	NM_015384	GO:0000003	BP	NA	NA	HDA
CORO2A	100.128	-1.76325	0.270455	-6.51958	7.05062e-11	1.06928e-08	ENSG00000106789.13	CORO2A	CLIPINB	ENST00000343933.9	NM_003389	GO:0003674	BP	NA	NA	IBA
UBE2L6	57.2664	-1.91664	0.294143	-6.51603	7.21925e-11	1.09051e-08	ENSG00000156587.16	UBE2L6	RIG-B	ENST00000340573.8	NM_004223	GO:0000151	BP	4120	6.3.2.19	EXP
GAS7	197.07	-2.39739	0.367983	-6.51494	7.27183e-11	1.09411e-08	ENSG00000007237.19	GAS7	GAS7	ENST00000437099.6	NM_001130831	GO:0000902	BP	NA	NA	IBA
STAU1	204.589	-2.22724	0.342369	-6.50539	7.74926e-11	1.16135e-08	ENSG00000124214.21	STAU1	PPP1R150	ENST00000614381.4	NM_001037328	GO:0003674	BP	NA	NA	HDA
PAPSS1	92.3356	-2.68799	0.413247	-6.50455	7.79269e-11	1.16328e-08	ENSG00000138801.9	PAPSS1	ATPSK1	ENST00000514815.1	NM_005443	GO:0000103	BP	230	2.7.1.25	IBA
ADSS2	56.1145	-1.822	0.280354	-6.49893	8.08949e-11	1.19975e-08	ENSG00000035687.10	ADSS2	ADEH	ENST00000366535.3	NM_001126	GO:0000166	BP	230	6.3.4.4	HDA
RPL35A	124.792	-2.19227	0.337338	-6.49873	8.10001e-11	1.19975e-08	ENSG00000182899.17	RPL35A	DBA5	ENST00000464167.6	NM_000996	GO:0000049	BP	3010	NA	HDA
NCALD	148.2	-2.10562	0.324112	-6.49658	8.21682e-11	1.21233e-08	ENSG00000104490.18	NCALD	NCALD	ENST00000522754.1	NM_001040624	GO:0003008	BP	NA	NA	IDA
ZEB1	124.866	-2.15207	0.331339	-6.49508	8.29899e-11	1.21973e-08	ENSG00000148516.22	ZEB1	AREB6	ENST00000488625.6	NM_001128128	GO:0000122	BP	NA	NA	IDA
CPSF3	52.6556	-1.86835	0.287948	-6.48849	8.66983e-11	1.26933e-08	ENSG00000119203.14	CPSF3	CPSF-73	ENST00000238112.7	NM_001321833	GO:0000375	BP	3015	3.1.27.-	IBA
OLA1	104.187	-2.27749	0.351089	-6.48693	8.76053e-11	1.27769e-08	ENSG00000138430.16	OLA1	DOC45	ENST00000284719.7	NM_001011708	GO:0000166	BP	NA	NA	HDA
LY6E	61.8597	-2.11575	0.326394	-6.4822	9.03955e-11	1.31336e-08	ENSG00000160932.11	LY6E	RIG-E	ENST00000633898.1	NM_001127213	GO:0003674	BP	NA	NA	IBA
CMTM7	72.1508	-1.86089	0.287176	-6.47997	9.17413e-11	1.32784e-08	ENSG00000153551.14	CMTM7	CKLFSF7	ENST00000334983.9	NM_138410	GO:0001775	BP	NA	NA	HDA
PABPC1	854.328	-2.46752	0.381591	-6.4664	1.00364e-10	1.44714e-08	ENSG00000070756.17	PABPC1	PAB1	ENST00000518293.5	NM_002568	GO:0000184	BP	3013	NA	HDA
ERBB3	273.315	-1.60055	0.247658	-6.46274	1.02821e-10	1.47697e-08	ENSG00000065361.16	ERBB3	ErbB-3	ENST00000643266.1	NM_001005915	GO:0000165	BP	4012	2.7.10.1	IBA
PTPRF	817.134	-2.70104	0.418226	-6.45834	1.05858e-10	1.51489e-08	ENSG00000142949.17	PTPRF	BNAH2	ENST00000496043.5	NM_001329137	GO:0003674	BP	4514	3.1.3.48	HDA
GOLGA8A	166.847	-2.77949	0.430472	-6.45686	1.06901e-10	1.52408e-08	ENSG00000175265.17	GOLGA8A	GM88	ENST00000473125.5	NM_001368071	GO:0000137	BP	NA	NA	IBA
LOXL1	65.8803	-1.83877	0.284983	-6.45221	1.10234e-10	1.56574e-08	ENSG00000129038.16	LOXL1	LOL	ENST00000566011.5	NM_005576	GO:0001568	BP	NA	NA	HDA
MTFP1	49.1341	-2.25643	0.350309	-6.44127	1.18476e-10	1.67654e-08	ENSG00000242114.6	MTFP1	HSPC242	ENST00000454552.5	NM_001003704	GO:0000266	BP	NA	NA	IBA
SCOC	80.7606	-1.80921	0.281024	-6.43794	1.21104e-10	1.70739e-08	ENSG00000153130.18	SCOC	HRIHFB2072	ENST00000394205.7	NM_001153446	GO:0000139	BP	NA	NA	IDA
ADAM12	152.552	-1.8636	0.289523	-6.43678	1.22035e-10	1.71417e-08	ENSG00000148848.14	ADAM12	ADAM12-OT1	ENST00000368679.8	NM_001288973	GO:0000768	BP	NA	NA	IDA
C4orf3	92.4902	-2.32964	0.36224	-6.43121	1.26596e-10	1.77169e-08	ENSG00000164096.13	C4orf3	ALN	ENST00000399075.6	NM_001001701	GO:0005575	CC	NA	NA	IEA
FIGN	436.498	-2.52529	0.392796	-6.42901	1.28439e-10	1.7909e-08	ENSG00000182263.14	FIGN	FIGN	ENST00000409634.5	NM_001321825	GO:0000018	BP	NA	NA	IBA
STRA6	133.809	-1.83934	0.286211	-6.42651	1.30563e-10	1.81387e-08	ENSG00000137868.19	STRA6	MCOPCB8	ENST00000395105.8	NM_001142617	GO:0000003	BP	NA	NA	IBA
FLG	80.8817	1.54491	0.240529	6.42298	1.33636e-10	1.84981e-08	ENSG00000143631.11	FLG	ATOD2	ENST00000368799.1	NM_002016	GO:0001533	BP	NA	NA	HDA
SLC25A29	165.297	-1.49737	0.233174	-6.42168	1.34774e-10	1.85881e-08	ENSG00000197119.13	SLC25A29	C14orf69	ENST00000554291.5	NM_001039355	GO:0003333	BP	NA	NA	IBA
RPL27	155.84	-2.28163	0.355458	-6.41883	1.37322e-10	1.88711e-08	ENSG00000131469.15	RPL27	DBA16	ENST00000589037.5	NM_000988	GO:0000184	BP	3010	NA	HDA
ENO2	192.508	-1.64905	0.257042	-6.41549	1.40374e-10	1.92211e-08	ENSG00000111674.9	ENO2	HEL-S-279	ENST00000537838.5	NM_001975	GO:0000015	BP	10	4.2.1.11	HDA
SMARCC1	270.922	-1.77063	0.276105	-6.4129	1.42781e-10	1.94807e-08	ENSG00000173473.11	SMARCC1	BAF155	ENST00000254480.9	NM_003074	GO:0000003	BP	NA	NA	HDA
RPS11	680.762	-2.54031	0.396336	-6.40949	1.4601e-10	1.985e-08	ENSG00000142534.7	RPS11	S11	ENST00000600027.5	NM_001015	GO:0000184	BP	3010	NA	HDA
FOXO3	175.15	-1.51909	0.237087	-6.40732	1.48104e-10	2.00631e-08	ENSG00000118689.15	FOXO3	AF6q21	ENST00000343882.10	NM_001455	GO:0000003	BP	4062	NA	IBA
SUGP2	210.055	-1.95351	0.304966	-6.40567	1.49712e-10	2.0209e-08	ENSG00000064607.17	SUGP2	SFRS14	ENST00000593795.5	NM_001017392	GO:0003674	BP	NA	NA	HDA
GAB2	134.054	-2.48401	0.389124	-6.38358	1.72994e-10	2.32692e-08	ENSG00000033327.13	GAB2	GAB2	ENST00000340149.6	NM_012296	GO:0000902	BP	4380	NA	IDA
IMPDH2	261.363	-2.23051	0.349892	-6.37486	1.83124e-10	2.45451e-08	ENSG00000178035.13	IMPDH2	IMPD2	ENST00000472328.1	NM_000884	GO:0000166	BP	230	1.1.1.205	HDA
PDK3	203.417	-1.86234	0.292279	-6.3718	1.86818e-10	2.49523e-08	ENSG00000067992.16	PDK3	CMTX6	ENST00000493226.1	NM_001142386	GO:0000166	BP	NA	NA	IDA
HNRNPA2B1	326.297	-1.71432	0.269207	-6.36802	1.91487e-10	2.54685e-08	ENSG00000122566.22	HNRNPA2B1	HNRNPA2	ENST00000608362.2	NM_002137	GO:0000122	BP	NA	NA	HDA
CCNB1IP1	64.6617	-1.84034	0.289035	-6.3672	1.92509e-10	2.54685e-08	ENSG00000100814.18	CCNB1IP1	C14orf18	ENST00000554184.5	NM_021178	GO:0000003	BP	NA	NA	IBA
GMPS	240.707	-2.69923	0.423938	-6.36706	1.9269e-10	2.54685e-08	ENSG00000163655.16	GMPS	GATD7	ENST00000496455.6	NM_003875	GO:0000166	BP	230	6.3.5.2	EXP
SLC25A5	225.87	-2.30452	0.362221	-6.36219	1.98893e-10	2.61974e-08	ENSG00000005022.6	SLC25A5	2F1	ENST00000460013.1	NM_001152	GO:0000295	BP	4020	NA	HDA
AK3	73.0777	-2.20741	0.347071	-6.3601	2.01629e-10	2.64662e-08	ENSG00000147853.17	AK3	AK3L1	ENST00000447596.4	NM_001199852	GO:0000166	BP	240	2.7.4.10	EXP
NCL	285.256	-1.75503	0.276167	-6.35495	2.08498e-10	2.72738e-08	ENSG00000115053.17	NCL	C23	ENST00000322723.8	NM_005381	GO:0001525	BP	5130	NA	HDA
RPS10	227.094	-2.49121	0.392072	-6.35396	2.09847e-10	2.73563e-08	ENSG00000124614.16	RPS10	DBA9	ENST00000464218.5	NM_001014	GO:0000028	BP	3010	NA	HDA
RPLP0	1228.8	-2.77817	0.437733	-6.34671	2.19968e-10	2.85779e-08	ENSG00000089157.16	RPLP0	L10E	ENST00000552292.5	NM_001002	GO:0000027	BP	3010	NA	EXP
GFRA3	33.6046	-2.73785	0.431436	-6.34591	2.21115e-10	2.86291e-08	ENSG00000146013.11	GFRA3	GDNFR3	ENST00000378362.3	NM_001496	GO:0000165	BP	NA	NA	IBA
RPL11	308.678	-2.46516	0.388653	-6.34284	2.25568e-10	2.91067e-08	ENSG00000142676.14	RPL11	DBA7	ENST00000374550.8	NM_000975	GO:0000027	BP	3010	NA	HDA
SRRM1	203.14	-1.34487	0.212091	-6.34101	2.2826e-10	2.93301e-08	ENSG00000133226.17	SRRM1	160-KD	ENST00000478890.5	NM_001303448	GO:0000375	BP	3013	NA	HDA
PJA2	221.877	-2.06593	0.325825	-6.34062	2.2884e-10	2.93301e-08	ENSG00000198961.10	PJA2	Neurodap1	ENST00000361557.4	NM_014819	GO:0000139	BP	NA	NA	IBA
NONO	429.387	-1.85648	0.293027	-6.33554	2.36519e-10	3.01115e-08	ENSG00000147140.17	NONO	MRXS34	ENST00000450092.5	NM_001145408	GO:0000976	BP	NA	NA	HDA
RIMS3	138.339	-2.01124	0.318029	-6.32408	2.54738e-10	3.23228e-08	ENSG00000117016.10	RIMS3	NIM3	ENST00000372684.7	NM_014747	GO:0001505	BP	NA	NA	IBA
ENOX2	51.2785	-2.16426	0.34227	-6.32327	2.56086e-10	3.23859e-08	ENSG00000165675.17	ENOX2	APK1	ENST00000610637.1	NM_001281736	GO:0003674	BP	NA	NA	IDA
AGO1	338.601	-2.36805	0.375401	-6.30805	2.82568e-10	3.56167e-08	ENSG00000092847.13	AGO1	EIF2C	ENST00000373206.5	NM_001317122	GO:0000932	BP	NA	NA	HDA
EIF4EBP2	346.943	-1.95158	0.309471	-6.30617	2.86032e-10	3.59343e-08	ENSG00000148730.7	EIF4EBP2	4EBP2	ENST00000373218.4	NM_004096	GO:0003008	BP	NA	NA	IBA
PTTG1	40.0277	-2.32019	0.368063	-6.30379	2.90462e-10	3.63708e-08	ENSG00000164611.13	PTTG1	EAP1	ENST00000524244.5	NM_001282382	GO:0000003	BP	4110	NA	IBA
PRPF6	101.212	-2.45613	0.390392	-6.29145	3.14522e-10	3.91261e-08	ENSG00000101161.8	PRPF6	ANT-1	ENST00000266079.4	NM_012469	GO:0000244	BP	3040	NA	HDA
SCRN1	372.454	-2.44536	0.388724	-6.29073	3.15973e-10	3.91785e-08	ENSG00000136193.17	SCRN1	SES1	ENST00000242059.9	NM_001145513	GO:0003674	BP	NA	NA	IBA
MIF	374.06	-2.80515	0.446473	-6.28292	3.3228e-10	4.09339e-08	ENSG00000240972.2	MIF	GIF	ENST00000613839.2	NM_002415	GO:0000165	BP	350	5.3.2.1	HDA
ARL5B	133.617	-1.47269	0.235102	-6.26404	3.7513e-10	4.60636e-08	ENSG00000165997.5	ARL5B	ARL8	ENST00000377275.3	NM_178815	GO:0000166	BP	NA	NA	IBA
PLCB4	102.742	-2.38593	0.381192	-6.25912	3.87164e-10	4.73884e-08	ENSG00000101333.18	PLCB4	ARCND2	ENST00000416836.5	NM_000933	GO:0003674	BP	562	3.1.4.11	IBA
SEPTIN7	256.645	-1.89407	0.302805	-6.25509	3.97292e-10	4.84433e-08	ENSG00000122545.20	SEPTIN7	CDC10	ENST00000635172.1	NM_001011553	GO:0000003	BP	NA	NA	HDA
IGF2BP1	422.874	-1.86333	0.29791	-6.25468	3.98328e-10	4.84433e-08	ENSG00000159217.10	IGF2BP1	CRD-BP	ENST00000290341.7	NM_001160423	GO:0001816	BP	NA	NA	HDA
NKAIN1	101.364	-1.84285	0.294928	-6.24847	4.14484e-10	5.02477e-08	ENSG00000084628.10	NKAIN1	FAM77C	ENST00000373736.6	NM_024522	GO:0002028	BP	NA	NA	IBA
CTXND1	101.451	-1.95848	0.313654	-6.24407	4.26324e-10	5.15189e-08	ENSG00000259417.3	CTXND1	LINC01314	ENST00000560778.2	NM_001352888	GO:0005575	CC	NA	NA	IEA
RPL3	1727.46	-2.73625	0.438273	-6.24327	4.28516e-10	5.16199e-08	ENSG00000100316.16	RPL3	ASC-1	ENST00000401609.5	NM_000967	GO:0000027	BP	3010	NA	HDA
FOXD3-AS1	14.598	-3.67739	0.589298	-6.24029	4.3676e-10	5.24471e-08	ENSG00000230798.5	FOXD3-AS1	pasFOXD3	ENST00000426393.5	NR_121634	NA	NA	NA	NA	NA
NISCH	335.755	-1.68062	0.269442	-6.2374	4.44897e-10	5.30892e-08	ENSG00000010322.16	NISCH	I-1	ENST00000479054.5	NM_001276293	GO:0003008	BP	NA	NA	HDA
DLX1	40.0899	-1.63707	0.262491	-6.23669	4.46936e-10	5.31658e-08	ENSG00000144355.15	DLX1	DLX1	ENST00000361609.4	NM_001038493	GO:0000122	BP	NA	NA	IBA
RPL18A	890.742	-2.52629	0.405219	-6.23438	4.53576e-10	5.37876e-08	ENSG00000105640.13	RPL18A	L18A	ENST00000222247.9	NM_000980	GO:0000184	BP	3010	NA	HDA
FBL	110.719	-2.35099	0.37733	-6.23059	4.64684e-10	5.49337e-08	ENSG00000105202.9	FBL	FIB	ENST00000595545.5	NM_001436	GO:0000154	BP	3008	2.1.1.-	HDA
PFKL	161.373	-1.61078	0.258555	-6.22992	4.66669e-10	5.49976e-08	ENSG00000141959.17	PFKL	ATP-PFK	ENST00000349048.8	NM_001002021	GO:0000166	BP	10	2.7.1.11	HDA
KPNA2	246.845	-2.08998	0.33616	-6.21722	5.06041e-10	5.94536e-08	ENSG00000182481.10	KPNA2	IPOA1	ENST00000330459.7	NM_001320611	GO:0000018	BP	NA	NA	HDA
RPL38	109.862	-2.18102	0.351235	-6.20958	5.31278e-10	6.22266e-08	ENSG00000172809.13	RPL38	L38	ENST00000439590.6	NM_000999	GO:0000027	BP	3010	NA	EXP
PTPRS	391.541	-2.03037	0.32712	-6.20681	5.40722e-10	6.31384e-08	ENSG00000105426.17	PTPRS	PTPSIGMA	ENST00000588552.5	NM_002850	GO:0000902	BP	NA	NA	HDA
RPL36A	149.284	-2.43864	0.39295	-6.20599	5.43549e-10	6.32744e-08	ENSG00000241343.10	RPL36A	L36A	ENST00000491851.5	NM_001199972	GO:0000184	BP	3010	NA	HDA
STMN2	138.269	-2.77094	0.446965	-6.19945	5.66602e-10	6.57569e-08	ENSG00000104435.14	STMN2	SCG10	ENST00000518491.1	NM_001199214	GO:0000226	BP	NA	NA	IBA
NUDT3	105.263	-1.96224	0.316713	-6.19563	5.80519e-10	6.71673e-08	ENSG00000272325.2	NUDT3	DIPP	ENST00000607016.1	NM_006703	GO:0000287	BP	NA	NA	IBA
NRIP1	406.246	-2.10879	0.340788	-6.18799	6.09367e-10	7.02914e-08	ENSG00000180530.11	NRIP1	CAKUT3	ENST00000318948.6	NM_003489	GO:0000003	BP	NA	NA	IBA
GPC2	47.4668	-1.75466	0.283676	-6.18545	6.19255e-10	7.12162e-08	ENSG00000213420.8	GPC2	GPC2	ENST00000292377.3	NM_152742	GO:0000323	BP	NA	NA	IBA
MED12	226.156	-2.04908	0.331497	-6.1813	6.35771e-10	7.28953e-08	ENSG00000184634.16	MED12	ARC240	ENST00000429213.2	NM_005120	GO:0000151	BP	NA	NA	HDA
FASN	973.293	-2.18336	0.353319	-6.17956	6.42806e-10	7.34806e-08	ENSG00000169710.9	FASN	FAS	ENST00000306749.3	NM_004104	GO:0000166	BP	61	2.3.1.85	HDA
ARID2	205.454	-1.59614	0.258355	-6.17809	6.48801e-10	7.39439e-08	ENSG00000189079.17	ARID2	BAF200	ENST00000427628.5	NM_001347839	GO:0000981	BP	NA	NA	IDA
NRAS	116.379	-1.80456	0.292408	-6.17137	6.77016e-10	7.69292e-08	ENSG00000213281.5	NRAS	ALPS4	ENST00000369535.4	NM_002524	GO:0000139	BP	4010	NA	HDA
FADS1	311.664	-1.65999	0.269029	-6.17031	6.81576e-10	7.72169e-08	ENSG00000149485.19	FADS1	D5D	ENST00000350997.11	NM_013402	GO:0000248	BP	1040	1.14.19.-	HDA
CDC42SE1	89.1799	-2.03854	0.330485	-6.16833	6.90157e-10	7.78567e-08	ENSG00000197622.13	CDC42SE1	SCIP1	ENST00000439374.6	NM_001038707	GO:0000902	BP	NA	NA	IBA
CBX3	90.2567	-1.37472	0.222945	-6.16616	6.99665e-10	7.85647e-08	ENSG00000122565.19	CBX3	HECH	ENST00000337620.8	NM_007276	GO:0000228	BP	NA	NA	HDA
RPS15A	281.416	-2.43912	0.395836	-6.16194	7.18592e-10	8.04527e-08	ENSG00000134419.15	RPS15A	DBA20	ENST00000563579.1	NM_001019	GO:0000184	BP	3010	NA	HDA
CCDC3	57.6546	-2.11069	0.342608	-6.16066	7.24443e-10	8.0528e-08	ENSG00000151468.11	CCDC3	CCDC3	ENST00000378825.4	NM_001282658	GO:0001959	BP	NA	NA	IDA
ETFB	67.311	-1.66619	0.270464	-6.16049	7.25194e-10	8.0528e-08	ENSG00000105379.10	ETFB	FP585	ENST00000354232.8	NM_001014763	GO:0003674	BP	NA	NA	IBA
C20orf27	82.0278	-2.37188	0.38502	-6.1604	7.25611e-10	8.0528e-08	ENSG00000101220.18	C20orf27	C20orf27	ENST00000399683.7	NM_001039140	GO:0003674	BP	NA	NA	ND
SMYD2	81.0138	-1.86175	0.302414	-6.1563	7.44635e-10	8.23991e-08	ENSG00000143499.14	SMYD2	HSKM-B	ENST00000491455.5	NM_020197	GO:0000122	BP	NA	NA	IDA
CALM3	921.369	-2.84743	0.462852	-6.15193	7.65447e-10	8.44566e-08	ENSG00000160014.17	CALM3	CALM	ENST00000391918.6	NM_001329921	GO:0000086	BP	4020	NA	HDA
CBX1	63.2153	-1.93607	0.314801	-6.15015	7.7409e-10	8.51633e-08	ENSG00000108468.15	CBX1	CBX	ENST00000393408.7	NM_001127228	GO:0000228	BP	NA	NA	HDA
DARS1	88.0417	-1.95323	0.318386	-6.1348	8.52681e-10	9.35393e-08	ENSG00000115866.11	DARS1	DARS	ENST00000264161.8	NM_001293312	GO:0000166	BP	970	6.1.1.12	HDA
MMP15	81.2898	-2.11155	0.344273	-6.13335	8.605e-10	9.41259e-08	ENSG00000102996.5	MMP15	MMP-15	ENST00000570065.1	NM_002428	GO:0001704	BP	NA	NA	IBA
VWCE	148.645	-2.03899	0.332813	-6.12653	8.98159e-10	9.79636e-08	ENSG00000167992.13	VWCE	URG11	ENST00000301770.10	NM_152718	GO:0003674	BP	NA	NA	IDA
RNF144A	107.441	-1.80563	0.294875	-6.12337	9.16159e-10	9.96414e-08	ENSG00000151692.15	RNF144A	RNF144	ENST00000320892.10	NM_001349181	GO:0000151	BP	NA	NA	EXP
DCAKD	163.058	-2.60498	0.425836	-6.11733	9.51547e-10	1.03195e-07	ENSG00000172992.12	DCAKD	DCAKD	ENST00000452796.6	NM_001128631	GO:0000166	BP	NA	NA	HDA
RPL27A	278.389	-2.10512	0.345137	-6.09938	1.0648e-09	1.1477e-07	ENSG00000166441.13	RPL27A	L27A	ENST00000314138.10	NM_000990	GO:0000184	BP	3010	NA	HDA
MTAP	184.348	-1.72481	0.282802	-6.099	1.06732e-09	1.1477e-07	ENSG00000099810.21	MTAP	BDMF	ENST00000580675.1	NM_002451	GO:0000096	BP	270	2.4.2.28	HDA
RPL12	269.009	-2.36499	0.387881	-6.0972	1.0794e-09	1.15742e-07	ENSG00000197958.13	RPL12	L12	ENST00000483598.1	NM_000976	GO:0000027	BP	3010	NA	EXP
PTPRA	124.655	-2.35531	0.386503	-6.09389	1.10197e-09	1.1783e-07	ENSG00000132670.20	PTPRA	HEPTP	ENST00000431048.5	NM_002836	GO:0000165	BP	NA	NA	HDA
BCKDHA	73.7414	-2.31481	0.379898	-6.09324	1.1065e-09	1.17983e-07	ENSG00000248098.12	BCKDHA	BCKDE1A	ENST00000604424.1	NM_000709	GO:0003674	BP	280	1.2.4.4	HDA
LY86-AS1	36.9291	1.61134	0.264571	6.09041	1.12625e-09	1.19754e-07	ENSG00000216863.10	LY86-AS1	LY86-AS	ENST00000429345.5	NM_173675	NA	NA	NA	NA	NA
RPS16	269.893	-2.18768	0.359237	-6.08979	1.13057e-09	1.19878e-07	ENSG00000105193.9	RPS16	S16	ENST00000599539.5	NM_001020	GO:0000184	BP	3010	NA	HDA
CYP4F8	29.4521	1.9658	0.322895	6.08806	1.14288e-09	1.20847e-07	ENSG00000186526.13	CYP4F8	CPF8	ENST00000617645.4	NM_007253	GO:0003674	BP	NA	NA	IEA
PRKCD	56.1407	-2.75709	0.453328	-6.0819	1.1877e-09	1.25051e-07	ENSG00000163932.15	PRKCD	ALPS3	ENST00000478843.5	NM_001316327	GO:0000165	BP	4062	2.7.11.13	EXP
FKBP7	38.9524	-2.17655	0.357886	-6.08169	1.18921e-09	1.25051e-07	ENSG00000079150.18	FKBP7	FKBP23	ENST00000424785.6	NM_001135212	GO:0000413	BP	NA	NA	IEA
ECEL1	207.708	-2.47024	0.406463	-6.07741	1.22139e-09	1.27729e-07	ENSG00000171551.12	ECEL1	DA5D	ENST00000411860.5	NM_001290787	GO:0003008	BP	NA	NA	IEA
RPL18	366.308	-2.33726	0.38484	-6.07334	1.2528e-09	1.30298e-07	ENSG00000063177.13	RPL18	DBA18	ENST00000552347.5	NM_000979	GO:0000184	BP	3010	NA	HDA
TMEM123	115.199	-2.2195	0.365491	-6.07266	1.25809e-09	1.30492e-07	ENSG00000152558.15	TMEM123	KCT3	ENST00000361236.7	NM_052932	GO:0003674	BP	NA	NA	IBA
STAT5B	70.259	-1.74977	0.288174	-6.07191	1.26394e-09	1.30743e-07	ENSG00000173757.10	STAT5B	STAT5	ENST00000293328.7	NM_012448	GO:0000976	BP	4012	NA	IBA
TMSB15A	34.9005	-2.73089	0.449807	-6.07124	1.26923e-09	1.30934e-07	ENSG00000158164.7	TMSB15A	TMSB15	ENST00000289373.4	NM_021992	GO:0003674	BP	NA	NA	IBA
PPA1	100.608	-2.03327	0.334938	-6.07057	1.27454e-09	1.31126e-07	ENSG00000180817.12	PPA1	HEL-S-66p	ENST00000373232.7	NM_021129	GO:0000287	BP	190	3.6.1.1	HDA
EDNRA	46.5506	-2.16115	0.356136	-6.06834	1.29242e-09	1.32607e-07	ENSG00000151617.17	EDNRA	ET-A	ENST00000324300.10	NM_001166055	GO:0001525	BP	4020	NA	IEA
MYO10	247.084	-1.83958	0.303212	-6.06699	1.30331e-09	1.33365e-07	ENSG00000145555.15	MYO10	MYO10	ENST00000511972.1	NM_012334	GO:0000146	BP	4666	NA	IDA
RPL34	199.43	-2.58991	0.426977	-6.06568	1.31394e-09	1.34092e-07	ENSG00000109475.17	RPL34	L34	ENST00000394667.7	NM_000995	GO:0000184	BP	3010	NA	HDA
ATP5MC2	283.126	-2.53942	0.418707	-6.06492	1.32016e-09	1.34367e-07	ENSG00000135390.21	ATP5MC2	ATP5A	ENST00000550241.1	NM_001002031	GO:0000276	BP	190	3.6.3.14	IBA
RAD23B	49.7886	-2.09593	0.345733	-6.06229	1.34198e-09	1.36224e-07	ENSG00000119318.13	RAD23B	HHR23B	ENST00000442587.1	NM_001244713	GO:0000003	BP	3420	NA	IBA
HMGB1	313.563	-2.30155	0.379764	-6.06047	1.35721e-09	1.37404e-07	ENSG00000189403.15	HMGB1	HMG-1	ENST00000341423.9	NM_001313892	GO:0000122	BP	3410	NA	HDA
HDHD5	94.014	-1.73502	0.286446	-6.05706	1.38632e-09	1.39978e-07	ENSG00000069998.12	HDHD5	CECR5	ENST00000155674.9	NM_017829	GO:0005575	BP	NA	NA	IBA
FDPS	111.395	-1.71873	0.283787	-6.0564	1.392e-09	1.40125e-07	ENSG00000160752.15	FDPS	FPPS	ENST00000611010.4	NM_001135821	GO:0003674	BP	900	2.5.1.10	HDA
UBE2D2	104.597	-2.39094	0.394823	-6.05574	1.39775e-09	1.40125e-07	ENSG00000131508.16	UBE2D2	E2(17)KB2	ENST00000510470.1	NM_003339	GO:0000151	BP	4120	6.3.2.19	HDA
VDAC1	129.137	-1.51296	0.249844	-6.05561	1.39883e-09	1.40125e-07	ENSG00000213585.11	VDAC1	PORIN	ENST00000489906.5	NM_003374	GO:0000422	BP	4020	NA	HDA
LINC01550	25.3779	1.82509	0.30173	6.04874	1.45981e-09	1.4585e-07	ENSG00000246223.9	LINC01550	C14orf64	ENST00000554822.5	NR_015430	NA	NA	NA	NA	NA
SERBP1	317.048	-2.18735	0.361911	-6.04389	1.50446e-09	1.49919e-07	ENSG00000142864.15	SERBP1	CGI-55	ENST00000370994.8	NM_001018067	GO:0003674	BP	NA	NA	HDA
APOL6	37.9259	1.83276	0.303467	6.03943	1.54662e-09	1.53717e-07	ENSG00000221963.6	APOL6	APOL-VI	ENST00000409652.4	NM_030641	GO:0003674	BP	NA	NA	IBA
RPS3	1163.76	-2.52617	0.418435	-6.03719	1.5682e-09	1.55456e-07	ENSG00000149273.15	RPS3	S3	ENST00000531188.5	NM_001005	GO:0000165	BP	3010	NA	EXP
EIF3A	197.891	-1.51025	0.250287	-6.03409	1.59864e-09	1.58062e-07	ENSG00000107581.13	EIF3A	EIF3	ENST00000369144.7	NM_003750	GO:0000165	BP	3013	NA	HDA
OSTC	61.0518	-1.76962	0.293369	-6.03207	1.6187e-09	1.5963e-07	ENSG00000198856.13	OSTC	DC2	ENST00000361564.8	NM_001267817	GO:0003674	BP	NA	NA	IBA
SMS	151.315	-2.67369	0.443422	-6.02967	1.64294e-09	1.61603e-07	ENSG00000102172.16	SMS	MRSR	ENST00000478094.1	NM_001258423	GO:0000096	BP	270	2.5.1.22	HDA
RSPRY1	93.4559	-2.04317	0.338922	-6.02842	1.65571e-09	1.62438e-07	ENSG00000159579.14	RSPRY1	SEMDFA	ENST00000566352.1	NM_001305163	GO:0003674	CC	NA	NA	IEA
AHCY	149.513	-1.854	0.307602	-6.02728	1.66739e-09	1.63164e-07	ENSG00000101444.13	AHCY	SAHH	ENST00000512005.1	NM_000687	GO:0000096	BP	270	3.3.1.1	HDA
DLGAP5	44.3918	-3.00084	0.497984	-6.02598	1.68092e-09	1.64067e-07	ENSG00000126787.13	DLGAP5	DLG7	ENST00000554007.1	NM_001146015	GO:0000070	BP	NA	NA	IDA
PODXL2	39.722	-2.41164	0.40037	-6.02352	1.70659e-09	1.65699e-07	ENSG00000114631.11	PODXL2	EG	ENST00000342480.6	NM_015720	GO:0002376	BP	NA	NA	IBA
ACOT13	33.4447	-1.89087	0.313929	-6.02325	1.7095e-09	1.65699e-07	ENSG00000112304.11	ACOT13	HT012	ENST00000537591.5	NM_001160094	GO:0001659	BP	NA	NA	HDA
RPS28	153.644	-2.32955	0.386767	-6.02314	1.7107e-09	1.65699e-07	ENSG00000233927.5	RPS28	DBA15	ENST00000449223.3	NM_001031	GO:0000028	BP	3010	NA	HDA
TCF7L1	95.6711	-1.60742	0.267104	-6.01796	1.76631e-09	1.70651e-07	ENSG00000152284.5	TCF7L1	TCF-3	ENST00000282111.3	NM_031283	GO:0000981	BP	4310	NA	IBA
SLC25A1	88.2034	-2.16232	0.359336	-6.01753	1.77099e-09	1.70669e-07	ENSG00000100075.10	SLC25A1	CMS23	ENST00000215882.9	NM_001256534	GO:0003674	BP	NA	NA	HDA
ENAH	380.268	-1.77384	0.294832	-6.01645	1.78279e-09	1.71196e-07	ENSG00000154380.17	ENAH	ENA	ENST00000366844.7	NM_001008493	GO:0000902	BP	4810	NA	HDA
TMEM106B	107.899	-1.55518	0.258498	-6.01621	1.78545e-09	1.71196e-07	ENSG00000106460.19	TMEM106B	HLD16	ENST00000396668.7	NM_001134232	GO:0000323	BP	NA	NA	IBA
CSDE1	270.959	-1.97274	0.328056	-6.01342	1.81644e-09	1.7373e-07	ENSG00000009307.16	CSDE1	D1S155E	ENST00000339438.10	NM_001007553	GO:0000003	BP	NA	NA	HDA
YEATS2	253.658	-1.71648	0.285901	-6.00376	1.92794e-09	1.83933e-07	ENSG00000163872.16	YEATS2	YEATS2	ENST00000305135.9	NM_001351369	GO:0000122	BP	NA	NA	IDA
PACSIN3	55.0988	-2.12069	0.353318	-6.00221	1.94649e-09	1.85238e-07	ENSG00000165912.16	PACSIN3	SDPIII	ENST00000298838.10	NM_001184974	GO:0003674	BP	NA	NA	HDA
HMOX1	45.5938	2.58254	0.430486	5.99911	1.98401e-09	1.88337e-07	ENSG00000100292.18	HMOX1	HMOX1D	ENST00000412893.5	NM_002133	GO:0000302	BP	860	1.14.99.3	HMP
ARGLU1	149.035	-1.71087	0.285282	-5.99711	2.00855e-09	1.90193e-07	ENSG00000134884.15	ARGLU1	ARGLU1	ENST00000400198.7	NM_018011	GO:0003674	CC	NA	NA	HDA
RPL29	464.01	-2.38387	0.397542	-5.99653	2.01575e-09	1.90401e-07	ENSG00000162244.12	RPL29	HIP	ENST00000648640.1	NM_000992	GO:0000003	BP	3010	NA	HDA
HNRNPC	352.525	-1.8994	0.316974	-5.99229	2.06904e-09	1.94951e-07	ENSG00000092199.18	HNRNPC	C1	ENST00000553444.1	NM_001077442	GO:0000228	BP	3040	NA	HDA
SPTBN1	428.197	-1.75651	0.293166	-5.99153	2.07878e-09	1.95385e-07	ENSG00000115306.16	SPTBN1	ELF	ENST00000356805.8	NM_003128	GO:0000165	BP	NA	NA	HDA
TUBA1B	1099.3	-2.49409	0.416524	-5.98787	2.12604e-09	1.98845e-07	ENSG00000123416.15	TUBA1B	K-ALPHA-1	ENST00000549870.5	NM_006082	GO:0000166	BP	4145	NA	IBA
CALM2	320.837	-2.08142	0.347643	-5.98724	2.13428e-09	1.99126e-07	ENSG00000143933.19	CALM2	CALM	ENST00000272298.11	NM_001305624	GO:0000910	BP	4020	NA	HDA
EZH2	76.4928	-2.27516	0.380133	-5.98516	2.16181e-09	2.00804e-07	ENSG00000106462.11	EZH2	ENX-1	ENST00000492143.5	NM_001203247	GO:0000082	BP	NA	NA	IDA
DEK	125.853	-1.57641	0.263396	-5.98493	2.16479e-09	2.00804e-07	ENSG00000124795.17	DEK	D6S231E	ENST00000397239.7	NM_001134709	GO:0003674	BP	NA	NA	HDA
RSF1	178.063	-1.67255	0.279471	-5.98469	2.16808e-09	2.00804e-07	ENSG00000048649.13	RSF1	HBXAP	ENST00000308488.10	NM_016578	GO:0000123	BP	NA	NA	IBA
CCNG2	84.9631	-1.46629	0.245232	-5.97918	2.2426e-09	2.07201e-07	ENSG00000138764.15	CCNG2	CCNG2	ENST00000316355.9	NM_004354	GO:0000079	BP	4115	NA	IBA
POTEM	108.35	1.47048	0.245997	5.97762	2.26422e-09	2.08692e-07	ENSG00000222036.8	POTEM	ACT	ENST00000547889.5	NM_001145442	NA	NA	NA	NA	NA
CAPZB	367.261	-1.83875	0.307633	-5.97708	2.27177e-09	2.08882e-07	ENSG00000077549.19	CAPZB	CAPB	ENST00000264203.7	NM_001206540	GO:0000902	BP	NA	NA	HDA
QSER1	218.697	-1.65871	0.277556	-5.97612	2.28519e-09	2.0961e-07	ENSG00000060749.16	QSER1	QSER1	ENST00000650167.1	NM_001076786	NA	NA	NA	NA	NA
KYAT3	33.3295	-2.66233	0.4462	-5.96668	2.42124e-09	2.21253e-07	ENSG00000137944.18	KYAT3	CCBL2	ENST00000446900.6	NM_001008661	GO:0003674	BP	380	2.6.1.64	HDA
FMNL2	140.421	-1.9823	0.332238	-5.96651	2.42375e-09	2.21253e-07	ENSG00000157827.20	FMNL2	FHOD2	ENST00000288670.13	NM_001004417	GO:0000902	BP	NA	NA	HDA
ARPC1A	122.302	-2.24462	0.376538	-5.96119	2.5041e-09	2.28041e-07	ENSG00000241685.10	ARPC1A	Arc40	ENST00000441989.6	NM_001190996	GO:0002252	BP	4666	NA	HDA
SSBP2	150.69	-1.85816	0.311852	-5.95847	2.54606e-09	2.31309e-07	ENSG00000145687.16	SSBP2	HSPC116	ENST00000513785.5	NM_001256732	GO:0000976	BP	NA	NA	IBA
NME2	140.575	-1.97317	0.331339	-5.95514	2.59849e-09	2.35509e-07	ENSG00000243678.12	NME2	NDKB	ENST00000514264.6	NM_001018137	GO:0000166	BP	230	2.7.4.6	HDA
LRP5	109.471	-1.83027	0.307651	-5.94918	2.69484e-09	2.43662e-07	ENSG00000162337.12	LRP5	BMND1	ENST00000294304.11	NM_001291902	GO:0000278	BP	4310	NA	IBA
ARL3	56.0889	-1.44699	0.243243	-5.94873	2.70237e-09	2.43764e-07	ENSG00000138175.9	ARL3	ARFL3	ENST00000260746.5	NM_004311	GO:0000139	BP	NA	NA	HDA
PNISR	188.117	-1.45252	0.244245	-5.94697	2.73158e-09	2.45816e-07	ENSG00000132424.17	PNISR	C6orf111	ENST00000647811.1	NM_001322405	GO:0003674	CC	NA	NA	HDA
PLK1	110.124	-1.88347	0.316923	-5.94299	2.79875e-09	2.51267e-07	ENSG00000166851.15	PLK1	PLK	ENST00000570220.5	NM_005030	GO:0000003	BP	4110	2.7.11.21	EXP
HMGN1	369.046	-2.37921	0.400441	-5.94147	2.82472e-09	2.53002e-07	ENSG00000205581.11	HMGN1	HMG14	ENST00000288344.14	NM_004965	GO:0000720	BP	NA	NA	HDA
XRN2	72.1304	-2.38855	0.402197	-5.93876	2.87191e-09	2.56625e-07	ENSG00000088930.8	XRN2	XRN2	ENST00000377191.4	NM_001317960	GO:0000003	BP	3008	3.1.13.-	EXP
SOX5	113.258	-1.71656	0.289086	-5.93788	2.88729e-09	2.57395e-07	ENSG00000134532.19	SOX5	L-SOX5	ENST00000396007.6	NM_001261414	GO:0000981	BP	NA	NA	IBA
IMPDH1	66.9126	-1.45955	0.245941	-5.93457	2.94613e-09	2.61419e-07	ENSG00000106348.18	IMPDH1	IMPD	ENST00000469328.5	NM_000883	GO:0000166	BP	230	1.1.1.205	IBA
CCT4	180.678	-1.96765	0.331608	-5.93365	2.96264e-09	2.6227e-07	ENSG00000115484.15	CCT4	CCT-DELTA	ENST00000394440.7	NM_001256721	GO:0000003	BP	NA	NA	HDA
EIF4H	304.15	-2.01134	0.339051	-5.93227	2.98775e-09	2.63878e-07	ENSG00000106682.16	EIF4H	WBSCR1	ENST00000265753.12	NM_022170	GO:0000003	BP	NA	NA	HDA
CCDC168	72.0939	1.50674	0.254065	5.93054	3.01948e-09	2.66064e-07	ENSG00000175820.4	CCDC168	C13orf40	ENST00000322527.3	NM_001146197	NA	NA	NA	NA	NA
EIF3L	404.267	-2.77721	0.468448	-5.92853	3.05649e-09	2.68384e-07	ENSG00000100129.18	EIF3L	EIF3EIP	ENST00000412331.6	NM_001242923	GO:0001732	BP	NA	NA	HDA
HSF2	41.1307	-1.96102	0.330787	-5.92835	3.05992e-09	2.68384e-07	ENSG00000025156.13	HSF2	HSF 2	ENST00000368455.8	NM_001135564	GO:0000003	BP	NA	NA	IBA
COMMD6	44.9152	-2.24037	0.378683	-5.91622	3.2942e-09	2.88269e-07	ENSG00000188243.13	COMMD6	Acrg	ENST00000406936.7	NM_001287392	GO:0003674	BP	NA	NA	IBA
SCAPER	72.3122	-1.74068	0.29452	-5.91024	3.41601e-09	2.98243e-07	ENSG00000140386.13	SCAPER	IDDRP	ENST00000563290.5	NM_001145923	GO:0003674	CC	NA	NA	IDA
ASXL2	100.719	-1.07397	0.181844	-5.90597	3.50573e-09	3.05376e-07	ENSG00000143970.17	ASXL2	ASXH2	ENST00000435504.8	NM_001369346	GO:0000228	BP	NA	NA	IBA
MMD	69.2124	-1.88758	0.319667	-5.90484	3.52993e-09	3.06782e-07	ENSG00000108960.9	MMD	MMA	ENST00000262065.7	NM_012329	GO:0000323	BP	NA	NA	IDA
NEUROG1	70.9142	-2.51184	0.425423	-5.90434	3.54056e-09	3.07005e-07	ENSG00000181965.6	NEUROG1	AKA	ENST00000314744.5	NM_006161	GO:0000003	BP	NA	NA	IDA
CNTFR	140.913	-2.49304	0.422359	-5.90265	3.57706e-09	3.09465e-07	ENSG00000122756.15	CNTFR	CNTFR	ENST00000351266.8	NM_001207011	GO:0000003	BP	4060	NA	IBA
C3orf70	79.5205	-1.41415	0.239615	-5.90176	3.59648e-09	3.10439e-07	ENSG00000187068.3	C3orf70	C3orf70	ENST00000335012.2	NM_001025266	NA	NA	NA	NA	NA
MYH11	69.798	1.46773	0.248722	5.90107	3.61156e-09	3.11035e-07	ENSG00000133392.18	MYH11	AAT4	ENST00000612165.4	NM_001040113	GO:0000166	BP	4270	NA	HDA
RPS24	284.938	-2.49301	0.422639	-5.89867	3.66448e-09	3.1488e-07	ENSG00000138326.21	RPS24	DBA3	ENST00000647545.1	NM_001026	GO:0000184	BP	3010	NA	HDA
NAP1L1	624.622	-2.307	0.391171	-5.89768	3.68639e-09	3.1605e-07	ENSG00000187109.15	NAP1L1	NAP1	ENST00000552013.1	NM_001307924	GO:0003674	BP	NA	NA	HDA
RPS7	468.385	-2.66167	0.451811	-5.89112	3.83595e-09	3.27667e-07	ENSG00000171863.15	RPS7	DBA8	ENST00000304921.10	NM_001011	GO:0000184	BP	3010	NA	HDA
CMTM3	87.122	-1.84502	0.313194	-5.89098	3.83911e-09	3.27667e-07	ENSG00000140931.20	CMTM3	BNAS2	ENST00000563672.5	NM_001048251	GO:0001701	BP	NA	NA	IBA
STK26	100.332	-2.33669	0.396861	-5.88795	3.91023e-09	3.32991e-07	ENSG00000134602.16	STK26	MASK	ENST00000496850.1	NM_001042452	GO:0000139	BP	NA	NA	HDA
EXOSC7	35.2161	-2.01871	0.342898	-5.8872	3.92786e-09	3.33676e-07	ENSG00000075914.13	EXOSC7	EAP1	ENST00000461361.5	NM_015004	GO:0000175	BP	3018	NA	IBA
RPS29	162.093	-2.25464	0.383001	-5.88676	3.93832e-09	3.33676e-07	ENSG00000213741.11	RPS29	DBA13	ENST00000557519.1	NM_001030001	GO:0000184	BP	3010	NA	HDA
ENTPD4	64.1049	-1.4717	0.250013	-5.8865	3.94457e-09	3.33676e-07	ENSG00000197217.13	ENTPD4	LALP70	ENST00000522255.1	NM_001128930	GO:0000139	BP	230	3.6.1.6	IDA
UQCRH	42.8361	-2.16466	0.367784	-5.88569	3.96399e-09	3.34494e-07	ENSG00000173660.12	UQCRH	QCR6	ENST00000311672.9	NM_001297565	GO:0003674	BP	190	1.10.2.2	HDA
SMAD2	245.334	-1.35719	0.230604	-5.88536	3.97182e-09	3.34494e-07	ENSG00000175387.16	SMAD2	JV18	ENST00000587353.5	NM_001003652	GO:0000122	BP	4110	NA	IC
CDH6	417.314	-1.73753	0.295256	-5.88484	3.98436e-09	3.3481e-07	ENSG00000113361.13	CDH6	CAD6	ENST00000506396.1	NM_001362435	GO:0000902	BP	NA	NA	IBA
MKI67	194.183	-1.7182	0.292413	-5.87596	4.20409e-09	3.52138e-07	ENSG00000148773.14	MKI67	KIA	ENST00000368653.7	NM_001145966	GO:0000166	BP	NA	NA	HDA
ANKRD20A8P	17.6715	2.26378	0.385287	5.87557	4.214e-09	3.52138e-07	ENSG00000229089.8	ANKRD20A8P	ANKRD20B	ENST00000432432.7	NR_003366	NA	NA	NA	NA	NA
ARHGAP33	77.1944	-1.91411	0.325785	-5.8754	4.21833e-09	3.52138e-07	ENSG00000004777.18	ARHGAP33	NOMA-GAP	ENST00000589133.5	NM_001172630	GO:0000902	BP	NA	NA	IBA
PHC3	242.126	-2.16232	0.36822	-5.87236	4.29636e-09	3.57867e-07	ENSG00000173889.16	PHC3	EDR3	ENST00000484068.5	NM_001308116	GO:0000151	BP	NA	NA	IDA
FYN	164.619	-2.01679	0.343557	-5.87031	4.34993e-09	3.61538e-07	ENSG00000010810.17	FYN	SLK	ENST00000538466.5	NM_001242779	GO:0000165	BP	4360	2.7.10.2	EXP
SCAF8	121.816	-1.72948	0.29466	-5.86942	4.37331e-09	3.62689e-07	ENSG00000213079.10	SCAF8	RBM16	ENST00000367178.7	NM_001286188	GO:0000122	BP	NA	NA	IBA
MPG	58.0239	-1.85766	0.316559	-5.86829	4.40306e-09	3.64363e-07	ENSG00000103152.12	MPG	AAG	ENST00000475280.1	NM_001015052	GO:0003674	BP	3410	3.2.2.21	IBA
TMEM154	47.7979	1.63881	0.279353	5.86644	4.45243e-09	3.67649e-07	ENSG00000170006.12	TMEM154	TMEM154	ENST00000304385.7	NM_152680	GO:0005575	CC	NA	NA	IEA
RAB5B	147.588	-1.62217	0.276685	-5.86288	4.54915e-09	3.74013e-07	ENSG00000111540.16	RAB5B	RAB5B	ENST00000549915.5	NM_001252036	GO:0000166	BP	4144	NA	HDA
RPL26	200.253	-2.42013	0.412954	-5.86054	4.61371e-09	3.78504e-07	ENSG00000161970.15	RPL26	DBA11	ENST00000648839.1	NM_000987	GO:0000075	BP	3010	NA	HDA
STK38	52.1139	-1.83884	0.313963	-5.85687	4.71659e-09	3.86111e-07	ENSG00000112079.9	STK38	NDR	ENST00000229812.7	NM_001305102	GO:0000165	BP	NA	NA	HDA
ULK2	138.599	-2.18233	0.372634	-5.8565	4.7273e-09	3.86158e-07	ENSG00000083290.20	ULK2	ATG1B	ENST00000361658.6	NM_001142610	GO:0000045	BP	4140	2.7.11.1	IBA
SIAH3	31.9772	1.75471	0.299715	5.85462	4.7811e-09	3.89716e-07	ENSG00000215475.5	SIAH3	SIAH3	ENST00000400405.3	NM_198849	GO:0003674	BP	NA	NA	IBA
MYO6	77.7265	-1.58201	0.270774	-5.84257	5.14019e-09	4.17803e-07	ENSG00000196586.16	MYO6	DFNA22	ENST00000369981.7	NM_001300899	GO:0000146	BP	NA	NA	HDA
ACVR2A	77.5465	-1.7546	0.300325	-5.84233	5.14763e-09	4.17803e-07	ENSG00000121989.15	ACVR2A	ACTRII	ENST00000487959.5	NM_001278579	GO:0000003	BP	4060	2.7.11.30	EXP
MTF2	87.9102	-1.79206	0.306797	-5.84118	5.18331e-09	4.19804e-07	ENSG00000143033.18	MTF2	M96	ENST00000540243.5	NM_001164391	GO:0000122	BP	NA	NA	IBA
CRABP2	186.219	-2.61725	0.44826	-5.83868	5.2616e-09	4.2524e-07	ENSG00000143320.9	CRABP2	CRABP-II	ENST00000368222.7	NM_001199723	GO:0000902	BP	NA	NA	HDA
DGUOK	43.0093	-2.21092	0.378764	-5.83718	5.30903e-09	4.28164e-07	ENSG00000114956.20	DGUOK	MTDPS3	ENST00000629438.2	NM_001318859	GO:0000166	BP	230	2.7.1.113	HDA
PDCD4	46.0776	-2.15678	0.369547	-5.83628	5.33801e-09	4.29591e-07	ENSG00000150593.18	PDCD4	H731	ENST00000393104.6	NM_001199492	GO:0000165	BP	NA	NA	IBA
RIPPLY3	47.8266	2.80316	0.480524	5.83355	5.42612e-09	4.3481e-07	ENSG00000183145.9	RIPPLY3	DSCR6	ENST00000485272.5	NM_001317768	GO:0000122	BP	NA	NA	IBA
ALKBH5	138.023	-1.94668	0.333714	-5.83336	5.43227e-09	4.3481e-07	ENSG00000091542.9	ALKBH5	ABH5	ENST00000541285.1	NM_017758	GO:0000003	BP	NA	NA	HDA
RPS17	356.169	-2.51061	0.4304	-5.83321	5.43712e-09	4.3481e-07	ENSG00000182774.13	RPS17	DBA4	ENST00000617731.2	NM_001021	GO:0000184	BP	3010	NA	HDA
SRSF7	112.374	-1.84824	0.31694	-5.83151	5.49264e-09	4.38329e-07	ENSG00000115875.19	SRSF7	9G8	ENST00000313117.10	NM_001031684	GO:0000375	BP	3040	NA	HDA
ZNF280C	111.854	-2.1215	0.364202	-5.82507	5.70877e-09	4.54624e-07	ENSG00000056277.16	ZNF280C	SUHW3	ENST00000447817.1	NM_017666	GO:0000981	BP	NA	NA	IBA
LOC150776	69.0524	-1.99306	0.342329	-5.82207	5.81223e-09	4.61653e-07	ENSG00000152117.17	LOC150776	LOC150776	ENST00000415574.6	NR_026922	NA	NA	NA	NA	NA
LINGO1	94.3914	-2.02203	0.34732	-5.82181	5.8213e-09	4.61653e-07	ENSG00000169783.13	LINGO1	LERN1	ENST00000355300.6	NM_001301186	GO:0000902	BP	NA	NA	IBA
FH	59.8349	-2.41365	0.414654	-5.82088	5.85374e-09	4.63261e-07	ENSG00000091483.7	FH	FMRD	ENST00000366560.3	NM_000143	GO:0001659	BP	20	4.2.1.2	HDA
SSR4	112.021	-1.91922	0.329883	-5.81788	5.95981e-09	4.70081e-07	ENSG00000180879.14	SSR4	CDG1Y	ENST00000491833.5	NM_001204526	GO:0005575	CC	4141	NA	HDA
ISYNA1	539.454	-2.20515	0.379039	-5.81775	5.96461e-09	4.70081e-07	ENSG00000105655.19	ISYNA1	INO1	ENST00000582811.6	NM_001170938	GO:0003674	BP	562	5.5.1.4	IBA
CELSR2	388.284	-1.38853	0.238785	-5.81499	6.06392e-09	4.7692e-07	ENSG00000143126.8	CELSR2	ADGRC2	ENST00000271332.3	NM_001408	GO:0000902	BP	NA	NA	IBA
HOMER3	93.41	-1.69904	0.292303	-5.81257	6.15194e-09	4.82845e-07	ENSG00000051128.19	HOMER3	HOMER-3	ENST00000593484.1	NM_001145721	GO:0001664	BP	NA	NA	IBA
ARID3B	351.845	-1.51331	0.260437	-5.81067	6.22244e-09	4.87373e-07	ENSG00000179361.18	ARID3B	BDP	ENST00000346246.9	NM_001307939	GO:0000976	BP	NA	NA	IBA
CDCA7	45.0389	-2.19876	0.378491	-5.80928	6.27403e-09	4.90405e-07	ENSG00000144354.14	CDCA7	ICF3	ENST00000347703.7	NM_031942	GO:0005575	BP	NA	NA	IBA
RPL24	107.47	-2.14706	0.369859	-5.80508	6.43338e-09	5.0183e-07	ENSG00000114391.13	RPL24	HEL-S-310	ENST00000464595.1	NM_000986	GO:0000027	BP	3010	NA	HDA
NDUFS5	52.4423	-2.62594	0.452566	-5.80233	6.53988e-09	5.09094e-07	ENSG00000168653.11	NDUFS5	CI-15k	ENST00000372967.3	NM_001184979	GO:0003674	BP	190	1.6.99.3	IBA
VDAC2	197.522	-2.01628	0.347521	-5.80188	6.55736e-09	5.09413e-07	ENSG00000165637.13	VDAC2	POR	ENST00000298468.9	NM_001184783	GO:0000003	BP	4020	NA	HDA
ZW10	48.9893	-1.99502	0.344042	-5.79876	6.68052e-09	5.17924e-07	ENSG00000086827.9	ZW10	HZW10	ENST00000200135.7	NM_004724	GO:0000003	BP	NA	NA	HDA
LINC01287	37.1929	1.95017	0.336704	5.79194	6.95787e-09	5.36804e-07	ENSG00000234722.5	LINC01287	TCONS_l2_00027522	ENST00000647863.1	NR_125776	NA	NA	NA	NA	NA
CLNS1A	108.846	-1.8906	0.32643	-5.79173	6.96635e-09	5.36804e-07	ENSG00000074201.9	CLNS1A	CLCI	ENST00000526761.5	NM_001293	GO:0000375	BP	3013	NA	HDA
MCTS1	57.1012	-1.60415	0.27702	-5.79074	7.00782e-09	5.38591e-07	ENSG00000232119.8	MCTS1	MCT-1	ENST00000493879.5	NM_001137554	GO:0001731	BP	NA	NA	IBA
RAC1	167.569	-1.73569	0.299748	-5.7905	7.01785e-09	5.38591e-07	ENSG00000136238.18	RAC1	MIG5	ENST00000348035.8	NM_006908	GO:0000139	BP	4010	NA	HDA
NEUROD1	83.1066	-1.86623	0.322445	-5.78774	7.13408e-09	5.46233e-07	ENSG00000162992.4	NEUROD1	BETA2	ENST00000496876.1	NM_002500	GO:0000976	BP	4950	NA	IC
VEZF1	331.154	-2.25565	0.389748	-5.78745	7.14612e-09	5.46233e-07	ENSG00000136451.9	VEZF1	DB1	ENST00000258963.7	NM_001330393	GO:0000976	BP	NA	NA	IDA
CTBP2	182.226	-1.99149	0.344227	-5.78541	7.23358e-09	5.5114e-07	ENSG00000175029.17	CTBP2	CTBP2	ENST00000337195.9	NM_001083914	GO:0000166	BP	4310	NA	IDA
PJA1	65.2591	-1.82344	0.315187	-5.78528	7.23927e-09	5.5114e-07	ENSG00000181191.12	PJA1	PRAJA1	ENST00000374584.3	NM_001032396	GO:0003674	BP	NA	NA	IBA
IKZF4	139.63	-2.01995	0.349279	-5.78322	7.32849e-09	5.55997e-07	ENSG00000123411.15	IKZF4	EOS	ENST00000552689.1	NM_001351089	GO:0000981	BP	NA	NA	IBA
NETO2	117.052	-2.1941	0.379426	-5.78269	7.35166e-09	5.55997e-07	ENSG00000171208.10	NETO2	BTCL2	ENST00000564667.1	NM_001201477	GO:0002028	BP	NA	NA	IEA
RNF130	221.09	-1.52639	0.263969	-5.78245	7.36215e-09	5.55997e-07	ENSG00000113269.14	RNF130	G1RZFP	ENST00000520564.5	NM_001280801	GO:0003674	BP	NA	NA	IBA
CIAO2A	30.1297	-1.87853	0.324881	-5.78222	7.37225e-09	5.55997e-07	ENSG00000166797.11	CIAO2A	CIA2A	ENST00000300030.7	NM_001014812	GO:0003674	BP	NA	NA	IDA
FYTTD1	85.4079	-1.33726	0.231274	-5.78213	7.37609e-09	5.55997e-07	ENSG00000122068.13	FYTTD1	UIF	ENST00000428738.5	NM_001011537	GO:0003674	BP	NA	NA	HDA
INF2	238.816	-1.33059	0.230156	-5.78127	7.41368e-09	5.57726e-07	ENSG00000203485.14	INF2	C14orf151	ENST00000398337.8	NM_001031714	GO:0000266	BP	NA	NA	IDA
FAM110A	43.0016	-1.86545	0.32273	-5.78022	7.46013e-09	5.5893e-07	ENSG00000125898.13	FAM110A	C20orf55	ENST00000381941.7	NM_001042353	GO:0000922	CC	NA	NA	IEA
MLLT3	53.3236	-1.46185	0.252913	-5.78007	7.46712e-09	5.5893e-07	ENSG00000171843.17	MLLT3	AF9	ENST00000469261.5	NM_001286691	GO:0000981	BP	NA	NA	HDA
RPL32	434.079	-2.53265	0.438181	-5.77992	7.47374e-09	5.5893e-07	ENSG00000144713.13	RPL32	L32	ENST00000429711.6	NM_000994	GO:0000184	BP	3010	NA	HDA
RPL10	735.053	-2.35924	0.408289	-5.77836	7.5431e-09	5.63011e-07	ENSG00000147403.18	RPL10	AUTSX5	ENST00000479366.1	NM_001256577	GO:0000027	BP	3010	NA	HDA
PMPCB	60.158	-1.40915	0.244005	-5.77506	7.69235e-09	5.71908e-07	ENSG00000105819.14	PMPCB	Beta-MPP	ENST00000249269.8	NM_004279	GO:0003674	BP	NA	NA	IBA
GLUL	411.544	-2.16882	0.375806	-5.7711	7.87552e-09	5.84385e-07	ENSG00000135821.19	GLUL	GLNS	ENST00000642379.1	NM_001033044	GO:0000166	BP	250	6.3.1.2	HDA
CCNA2	62.708	-2.69938	0.468105	-5.76662	8.08792e-09	5.98978e-07	ENSG00000145386.11	CCNA2	CCN1	ENST00000274026.9	NM_001237	GO:0000079	BP	4110	NA	IBA
MARCKS	314.701	-1.95019	0.338251	-5.76553	8.14037e-09	6.01692e-07	ENSG00000277443.3	MARCKS	80K-L	ENST00000612661.1	NM_002356	GO:0001674	BP	4666	NA	HDA
TRIM13	70.8577	-1.43145	0.248553	-5.75911	8.45571e-09	6.23789e-07	ENSG00000204977.10	TRIM13	CAR	ENST00000442421.5	NM_001007278	GO:0002376	BP	NA	NA	HMP
RALY	212.791	-2.04052	0.354375	-5.75807	8.50804e-09	6.26435e-07	ENSG00000125970.12	RALY	HNRPCL2	ENST00000413297.5	NM_007367	GO:0000375	BP	NA	NA	HDA
ABI2	364.431	-1.86334	0.323625	-5.75772	8.52559e-09	6.26516e-07	ENSG00000138443.17	ABI2	ABI-2	ENST00000295851.9	NM_001282925	GO:0000902	BP	4810	NA	IBA
VGLL4	136.236	-1.38814	0.241292	-5.75296	8.76934e-09	6.43186e-07	ENSG00000144560.15	VGLL4	VGL-4	ENST00000273038.7	NM_001128219	GO:0001221	BP	NA	NA	IBA
RPL4	1353.67	-2.57201	0.447101	-5.75263	8.78646e-09	6.43202e-07	ENSG00000174444.15	RPL4	L4	ENST00000307961.10	NM_000968	GO:0000184	BP	3010	NA	HDA
RPS27	283.586	-2.23534	0.388699	-5.75084	8.88027e-09	6.48822e-07	ENSG00000177954.14	RPS27	DBA17	ENST00000368567.5	NM_001030	GO:0000028	BP	3010	NA	EXP
RPL36	244.693	-2.28786	0.397941	-5.74923	8.96486e-09	6.53748e-07	ENSG00000130255.13	RPL36	L36	ENST00000579649.5	NM_015414	GO:0000184	BP	3010	NA	HDA
SPON1	59.8145	-1.75558	0.305584	-5.74502	9.19115e-09	6.67692e-07	ENSG00000262655.4	SPON1	VSGP/F-spondin	ENST00000576479.3	NM_006108	GO:0003674	BP	NA	NA	HDA
IL12A-AS1	32.3287	1.72498	0.300363	5.743	9.30143e-09	6.74416e-07	ENSG00000244040.7	IL12A-AS1	ILAS1-AS1	ENST00000642756.1	NR_108088	NA	NA	NA	NA	NA
FAM153CP	154.631	1.3361	0.232687	5.74205	9.35381e-09	6.76924e-07	ENSG00000204677.13	FAM153CP	FAM153C	ENST00000508839.5	NM_001079527	NA	NA	NA	NA	NA
DMXL2	265.318	-2.14317	0.373372	-5.74003	9.46605e-09	6.83747e-07	ENSG00000104093.14	DMXL2	DFNA71	ENST00000251076.9	NM_001174116	GO:0003674	BP	NA	NA	HDA
HPRT1	13.7779	-2.83746	0.494363	-5.73964	9.4877e-09	6.84013e-07	ENSG00000165704.15	HPRT1	HGPRT	ENST00000462974.5	NM_000194	GO:0000166	BP	230	2.4.2.8	HDA
MGLL	129.064	-1.28926	0.224655	-5.73885	9.53205e-09	6.85911e-07	ENSG00000074416.14	MGLL	HU-K5	ENST00000265052.9	NM_001003794	GO:0001676	BP	561	3.1.1.23	IBA
SSR2	167.085	-1.8821	0.328327	-5.7324	9.90172e-09	7.11168e-07	ENSG00000163479.14	SSR2	HSD25	ENST00000295702.8	NM_003145	GO:0001701	BP	4141	NA	IBA
SH3BGRL	47.8197	-1.86247	0.324957	-5.73145	9.9577e-09	7.13841e-07	ENSG00000131171.13	SH3BGRL	HEL-S-115	ENST00000474113.1	NM_003022	GO:0003674	BP	NA	NA	HDA
RPS23	432.646	-2.61722	0.456937	-5.72773	1.01782e-08	7.28275e-07	ENSG00000186468.13	RPS23	BTDD	ENST00000504293.5	NM_001025	GO:0000184	BP	3010	NA	HDA
RWDD1	55.0668	-1.99393	0.348171	-5.72688	1.02295e-08	7.30574e-07	ENSG00000111832.13	RWDD1	CGI-24	ENST00000466444.6	NM_001007464	GO:0002181	BP	NA	NA	IBA
TSPO	26.2815	-2.14757	0.375051	-5.72608	1.02778e-08	7.32648e-07	ENSG00000100300.18	TSPO	BPBS	ENST00000337554.7	NM_000714	GO:0000422	BP	4080	NA	HDA
THYN1	34.8879	-1.98058	0.34603	-5.72372	1.04216e-08	7.41329e-07	ENSG00000151500.15	THYN1	HSPC144	ENST00000392595.6	NM_001037304	GO:0005575	CC	NA	NA	HDA
TCHHL1	12.0858	2.07955	0.363339	5.72345	1.04385e-08	7.41329e-07	ENSG00000182898.4	TCHHL1	S100A17	ENST00000368806.1	NM_001008536	GO:0003674	MF	NA	NA	IEA
ESD	83.7636	-2.40638	0.420539	-5.72214	1.05191e-08	7.45582e-07	ENSG00000139684.15	ESD	FGH	ENST00000378720.7	NM_001984	GO:0003674	BP	NA	NA	HDA
SACS	117.585	-1.40604	0.245759	-5.7212	1.05772e-08	7.46995e-07	ENSG00000151835.16	SACS	ARSACS	ENST00000402364.1	NM_001278055	GO:0003674	BP	NA	NA	IDA
RBBP7	168.663	-1.77021	0.309455	-5.72039	1.06277e-08	7.49176e-07	ENSG00000102054.18	RBBP7	RbAp46	ENST00000425696.5	NM_001198719	GO:0000118	BP	NA	NA	HDA
GNAI3	120.988	-1.33351	0.233214	-5.71795	1.07819e-08	7.58639e-07	ENSG00000065135.12	GNAI3	87U6	ENST00000369851.5	NM_006496	GO:0000139	BP	4062	NA	HDA
HNRNPD	177.67	-2.11297	0.369773	-5.71425	1.10186e-08	7.72869e-07	ENSG00000138668.19	HNRNPD	AUF1	ENST00000313899.11	NM_001003810	GO:0000302	BP	NA	NA	HDA
LOXL3	83.341	-1.67632	0.293362	-5.71416	1.10247e-08	7.72869e-07	ENSG00000115318.12	LOXL3	LOXL	ENST00000470907.6	NM_001289164	GO:0001775	BP	NA	NA	IBA
PLEKHA8	115.041	-1.21403	0.212557	-5.71154	1.11959e-08	7.83428e-07	ENSG00000106086.20	PLEKHA8	FAPP2	ENST00000483799.5	NM_001197026	GO:0000139	BP	NA	NA	IBA
ATP5PF	47.2386	-2.39132	0.418806	-5.70986	1.13069e-08	7.88907e-07	ENSG00000154723.13	ATP5PF	ATP5	ENST00000400099.5	NM_001003696	GO:0000276	BP	190	3.6.3.14	HDA
MPST	146.063	-1.73222	0.30338	-5.70973	1.13157e-08	7.88907e-07	ENSG00000128309.17	MPST	MST	ENST00000401419.7	NM_001013436	GO:0000096	BP	270	2.8.1.2	HDA
OGA	138.022	-1.37991	0.241696	-5.70927	1.13461e-08	7.89583e-07	ENSG00000198408.14	OGA	MEA5	ENST00000361464.7	NM_001142434	GO:0003674	BP	NA	NA	HDA
LOC157273	38.9578	1.40703	0.24668	5.70389	1.17105e-08	8.13449e-07	ENSG00000248538.8	LOC157273	LOC157273	ENST00000523246.1	NR_040039	NA	NA	NA	NA	NA
ST13	217.372	-1.84836	0.324092	-5.7032	1.1758e-08	8.15266e-07	ENSG00000100380.14	ST13	AAG2	ENST00000216218.7	NM_001278589	GO:0000166	BP	NA	NA	HDA
KARS1	67.1059	-1.60387	0.281618	-5.6952	1.23226e-08	8.52448e-07	ENSG00000065427.15	KARS1	CMTRIB	ENST00000569298.1	NM_001130089	GO:0000049	BP	970	6.1.1.6	IBA
VTA1	80.0266	-1.87308	0.328901	-5.69497	1.23391e-08	8.52448e-07	ENSG00000009844.16	VTA1	C6orf55	ENST00000452973.6	NM_001286371	GO:0003674	BP	4144	NA	HDA
TKT	500.372	-1.74221	0.306198	-5.68983	1.27164e-08	8.76925e-07	ENSG00000163931.16	TKT	HEL-S-48	ENST00000462138.5	NM_001064	GO:0003674	BP	30	2.2.1.1	HDA
CHD1L	40.4422	-2.6342	0.463052	-5.68879	1.27942e-08	8.80697e-07	ENSG00000131778.19	CHD1L	ALC1	ENST00000649713.1	NM_001256336	GO:0000166	BP	NA	NA	IDA
TIA1	97.9555	-1.88394	0.331733	-5.67908	1.35421e-08	9.29111e-07	ENSG00000116001.17	TIA1	TIA-1	ENST00000433529.6	NM_001351508	GO:0000375	BP	NA	NA	HDA
IVNS1ABP	101.433	-1.48354	0.261232	-5.67903	1.35464e-08	9.29111e-07	ENSG00000116679.16	IVNS1ABP	ARA3	ENST00000480769.5	NM_006469	GO:0003674	BP	NA	NA	IDA
ATXN10	128.452	-1.68863	0.297487	-5.6763	1.37642e-08	9.41994e-07	ENSG00000130638.17	ATXN10	E46L	ENST00000381061.8	NM_001167621	GO:0003674	BP	NA	NA	HDA
HMGN4	43.5117	-2.13011	0.375279	-5.67605	1.37837e-08	9.41994e-07	ENSG00000182952.5	HMGN4	HMG17L3	ENST00000377575.2	NM_006353	GO:0000785	CC	NA	NA	IEA
AURKA	29.1227	-2.15423	0.379619	-5.67471	1.38923e-08	9.47713e-07	ENSG00000087586.18	AURKA	AIK	ENST00000422322.5	NM_001323303	GO:0000003	BP	4114	2.7.11.1	EXP
COL18A1	160.389	-1.63153	0.28765	-5.67193	1.41198e-08	9.6151e-07	ENSG00000182871.16	COL18A1	KNO	ENST00000400337.6	NM_030582	GO:0000902	BP	4974	NA	HDA
BASP1	153.269	-1.9266	0.33972	-5.67115	1.41842e-08	9.64168e-07	ENSG00000176788.9	BASP1	CAP-23	ENST00000606445.1	NM_001271606	GO:0000003	BP	NA	NA	HDA
GNAS	867.447	-1.99892	0.352519	-5.6704	1.42462e-08	9.66661e-07	ENSG00000087460.28	GNAS	AHO	ENST00000639562.1	NM_000516	GO:0000166	BP	4020	NA	HDA
ADIPOQ-AS1	9.37451	2.81252	0.496278	5.66723	1.45122e-08	9.81212e-07	ENSG00000226482.1	ADIPOQ-AS1	ADIPOQ-AS1	ENST00000422718.1	NR_046662	NA	NA	NA	NA	NA
MAP4K4	289.295	-1.67785	0.296081	-5.66687	1.45433e-08	9.81572e-07	ENSG00000071054.16	MAP4K4	FLH21957	ENST00000427603.5	NM_001242559	GO:0000165	BP	4010	2.7.11.1	IBA
ATP5F1B	421.903	-2.04001	0.36002	-5.66639	1.45839e-08	9.82571e-07	ENSG00000110955.9	ATP5F1B	ATP5B	ENST00000551182.1	NM_001686	GO:0000166	BP	190	3.6.3.14	HDA
UBL5	38.1085	-2.04884	0.361617	-5.66578	1.46354e-08	9.84298e-07	ENSG00000198258.11	UBL5	HUB1	ENST00000586895.5	NM_001048241	GO:0000375	BP	NA	NA	HMP
TLE1	164.704	-2.09667	0.37034	-5.66148	1.50076e-08	1.00755e-06	ENSG00000196781.16	TLE1	ESG	ENST00000376484.1	NM_001303103	GO:0003674	BP	NA	NA	IBA
PCDH18	72.7249	-1.68852	0.298388	-5.6588	1.52436e-08	1.02159e-06	ENSG00000189184.12	PCDH18	PCDH68L	ENST00000344876.8	NM_001300828	GO:0003674	BP	NA	NA	IBA
SRI	61.6005	-1.75607	0.310417	-5.65713	1.53923e-08	1.02974e-06	ENSG00000075142.14	SRI	CP-22	ENST00000265729.6	NM_001256891	GO:0001508	BP	NA	NA	HDA
ARHGAP32	249.945	-1.89117	0.334384	-5.6557	1.55215e-08	1.03646e-06	ENSG00000134909.18	ARHGAP32	GC-GAP	ENST00000310343.13	NM_001142685	GO:0000139	BP	NA	NA	IBA
IGBP1	36.7154	-1.99822	0.353328	-5.65541	1.55472e-08	1.03646e-06	ENSG00000089289.16	IGBP1	ALPHA-4	ENST00000342206.10	NM_001370192	GO:0000122	BP	NA	NA	IBA
PFKFB3	208.424	-2.42529	0.429231	-5.65032	1.60148e-08	1.06577e-06	ENSG00000170525.21	PFKFB3	IPFK2	ENST00000379789.8	NM_001145443	GO:0000166	BP	51	3.1.3.46	IBA
WDR54	97.9788	-2.01036	0.355874	-5.64907	1.61321e-08	1.0717e-06	ENSG00000005448.17	WDR54	WDR54	ENST00000461531.5	NM_001320823	NA	NA	NA	NA	NA
IGFBP2	556.761	-2.43082	0.430502	-5.64649	1.6376e-08	1.08454e-06	ENSG00000115457.10	IGFBP2	IBP2	ENST00000434997.1	NM_000597	GO:0000003	BP	NA	NA	HDA
STMN1	400.231	-2.21209	0.391768	-5.64642	1.63823e-08	1.08454e-06	ENSG00000117632.23	STMN1	C1orf215	ENST00000513116.1	NM_001145454	GO:0000226	BP	4010	NA	HDA
ZNF219	131.282	-1.14867	0.203577	-5.64241	1.67689e-08	1.10628e-06	ENSG00000165804.16	ZNF219	ZFP219	ENST00000553296.1	NM_001101672	GO:0000122	BP	NA	NA	IBA
RTN3	132.609	-1.69067	0.299722	-5.64079	1.69274e-08	1.1148e-06	ENSG00000133318.14	RTN3	ASYIP	ENST00000341307.6	NM_001265589	GO:0000139	BP	NA	NA	IDA
LIX1L	60.6518	-1.24343	0.220541	-5.63811	1.71923e-08	1.1303e-06	ENSG00000271601.4	LIX1L	LIX1L	ENST00000604000.3	NM_153713	GO:0003674	BP	NA	NA	IBA
ARHGAP27	59.1553	1.54447	0.273959	5.63758	1.72454e-08	1.13138e-06	ENSG00000159314.11	ARHGAP27	CAMGAP1	ENST00000634139.1	NM_001159330	GO:0003674	BP	NA	NA	IBA
RO60	145.916	-1.80338	0.319899	-5.63735	1.72682e-08	1.13138e-06	ENSG00000116747.13	RO60	RORNP	ENST00000400968.6	NM_001042369	GO:0002376	BP	5322	NA	IBA
STXBP1	161.658	-2.06862	0.367404	-5.63037	1.79823e-08	1.17614e-06	ENSG00000136854.24	STXBP1	MUNC18-1	ENST00000476182.3	NM_001032221	GO:0000003	BP	NA	NA	HDA
WASF2	398.51	-2.61852	0.465441	-5.62589	1.84552e-08	1.205e-06	ENSG00000158195.11	WASF2	IMD2	ENST00000618852.4	NM_001201404	GO:0000902	BP	4520	NA	HDA
ANAPC5	171.084	-1.41752	0.252205	-5.62051	1.90392e-08	1.241e-06	ENSG00000089053.13	ANAPC5	APC5	ENST00000422342.2	NM_001137559	GO:0000070	BP	4110	NA	IBA
RPS12	461.832	-2.41924	0.430917	-5.61417	1.97506e-08	1.28498e-06	ENSG00000112306.8	RPS12	S12	ENST00000230050.3	NM_001016	GO:0000184	BP	3010	NA	HDA
FLOT2	109.442	-1.6622	0.296086	-5.6139	1.97813e-08	1.28498e-06	ENSG00000132589.16	FLOT2	ECS-1	ENST00000394906.6	NM_001330170	GO:0001669	BP	4910	NA	HDA
ATP5F1A	413.654	-2.10499	0.374991	-5.61344	1.98347e-08	1.28625e-06	ENSG00000152234.16	ATP5F1A	ATP5A	ENST00000587902.1	NM_001001935	GO:0000166	BP	190	3.6.3.14	HDA
TM9SF4	97.8756	-1.61607	0.288064	-5.61011	2.022e-08	1.30901e-06	ENSG00000101337.16	TM9SF4	dJ836N17.2	ENST00000417389.1	NM_001363731	GO:0001666	BP	NA	NA	IBA
DIP2C	65.8169	-1.708	0.304556	-5.60819	2.04456e-08	1.31818e-06	ENSG00000151240.17	DIP2C	KIAA0934	ENST00000381496.7	NM_014974	GO:0003674	BP	NA	NA	IEA
MTMR3	109.151	-2.21982	0.396119	-5.60392	2.09552e-08	1.34516e-06	ENSG00000100330.16	MTMR3	FYVE-DSP1	ENST00000401950.6	NM_001013676	GO:0000045	BP	NA	NA	IDA
IDH1	68.791	-1.57377	0.280888	-5.60285	2.10855e-08	1.35125e-06	ENSG00000138413.14	IDH1	HEL-216	ENST00000345146.6	NM_001282386	GO:0000003	BP	20	1.1.1.42	HDA
RALGDS	230.926	-1.7485	0.31232	-5.59842	2.16312e-08	1.382e-06	ENSG00000160271.16	RALGDS	RGDS	ENST00000495621.1	NM_001042368	GO:0003674	BP	5200	NA	IDA
PSIP1	99.1796	-1.48063	0.26448	-5.59828	2.16493e-08	1.382e-06	ENSG00000164985.15	PSIP1	DFS70	ENST00000481862.1	NM_001128217	GO:0000245	BP	NA	NA	HDA
MEX3A	241.888	-1.60643	0.286962	-5.59808	2.16743e-08	1.382e-06	ENSG00000254726.3	MEX3A	MEX-3A	ENST00000532414.2	NM_001093725	GO:0000932	CC	NA	NA	HDA
SRSF3	275.527	-2.16531	0.386855	-5.59722	2.17815e-08	1.38493e-06	ENSG00000112081.17	SRSF3	SFRS3	ENST00000613941.4	NM_003017	GO:0000375	BP	3040	NA	HDA
U2AF1L5	64.4435	-1.83821	0.32842	-5.59713	2.1793e-08	1.38493e-06	ENSG00000275895.7	U2AF1L5	U2AF1L5	ENST00000637320.1	NM_001320646	GO:0000375	BP	NA	NA	IBA
TRH	32.0998	-3.03237	0.541878	-5.59604	2.19308e-08	1.39137e-06	ENSG00000170893.4	TRH	Pro-TRH	ENST00000302649.3	NM_007117	GO:0001505	BP	NA	NA	IBA
HNRNPU	428.69	-1.60119	0.286276	-5.59317	2.22967e-08	1.41222e-06	ENSG00000153187.20	HNRNPU	EIEE54	ENST00000475997.6	NM_004501	GO:0000070	BP	3040	NA	HDA
CAP1	125.26	-1.88633	0.337436	-5.59018	2.26836e-08	1.43434e-06	ENSG00000131236.18	CAP1	CAP	ENST00000372797.7	NM_001105530	GO:0000323	BP	NA	NA	HDA
NCBP2	82.1727	-1.54011	0.275627	-5.58766	2.30154e-08	1.45291e-06	ENSG00000114503.11	NCBP2	CBC2	ENST00000447325.5	NM_001042540	GO:0000184	BP	3013	NA	HDA
RLF	77.5945	-1.27583	0.228509	-5.58325	2.36064e-08	1.48775e-06	ENSG00000117000.9	RLF	ZN-15L	ENST00000372771.4	NM_012421	GO:0000981	BP	NA	NA	IC
RPS9	277.299	-2.05996	0.368986	-5.58275	2.36749e-08	1.4896e-06	ENSG00000170889.14	RPS9	S9	ENST00000626065.1	NM_001013	GO:0000184	BP	3010	NA	HDA
LINC01902	38.5432	1.71678	0.307556	5.58202	2.37738e-08	1.49335e-06	ENSG00000283503.2	LINC01902	LINC01902	ENST00000636983.1	NR_151703	NA	NA	NA	NA	NA
PAPOLA	157.83	-1.0977	0.196666	-5.58154	2.384e-08	1.49505e-06	ENSG00000090060.18	PAPOLA	PAP	ENST00000556248.1	NM_001252006	GO:0000166	BP	3015	2.7.7.19	IBA
FABP7	13.4033	-2.97098	0.532628	-5.57798	2.43333e-08	1.52347e-06	ENSG00000164434.12	FABP7	B-FABP	ENST00000368444.7	NM_001319039	GO:0001964	BP	3320	NA	IEA
NUDT11	59.8408	-1.53211	0.27492	-5.57292	2.50509e-08	1.56583e-06	ENSG00000196368.5	NUDT11	APS1	ENST00000375992.3	NM_018159	GO:0000298	BP	NA	NA	IBA
LTA4H	113.773	-1.91443	0.343571	-5.57215	2.51617e-08	1.5689e-06	ENSG00000111144.10	LTA4H	LTA4H	ENST00000537111.6	NM_000895	GO:0001676	BP	590	3.3.2.6	HDA
ATP5MG	76.663	-1.84121	0.33044	-5.572	2.51825e-08	1.5689e-06	ENSG00000167283.8	ATP5MG	ATP5JG	ENST00000300688.7	NM_006476	GO:0000276	BP	190	3.6.3.14	IBA
SPCS1	74.8783	-1.78788	0.32094	-5.57075	2.53648e-08	1.57767e-06	ENSG00000114902.14	SPCS1	HSPC033	ENST00000423431.5	NM_014041	GO:0003674	BP	3060	3.4.-.-	IBA
EIF3D	86.1279	-1.51624	0.272363	-5.56698	2.59196e-08	1.60955e-06	ENSG00000100353.18	EIF3D	EIF3S7	ENST00000216190.12	NM_003753	GO:0000339	BP	3013	NA	HDA
BDH2	69.0549	-1.85585	0.333447	-5.56566	2.61158e-08	1.61909e-06	ENSG00000164039.15	BDH2	DHRS6	ENST00000508136.1	NM_020139	GO:0000166	BP	72	1.1.1.30	HDA
CTDNEP1	60.8339	-1.7635	0.316979	-5.56347	2.64465e-08	1.63693e-06	ENSG00000175826.12	CTDNEP1	DULLARD	ENST00000570828.5	NM_001143775	GO:0000003	BP	NA	NA	IBA
ZIM2-AS1	57.0834	1.24703	0.224259	5.56066	2.68763e-08	1.65918e-06	ENSG00000286125.1	ZIM2-AS1	ZIM2as	ENST00000594400.5	NR_110744	NA	NA	NA	NA	NA
STRN	98.3925	-1.59359	0.286589	-5.56055	2.68932e-08	1.65918e-06	ENSG00000115808.12	STRN	PPP2R6A	ENST00000263918.8	NM_003162	GO:0003674	BP	NA	NA	IBA
LOC100506207	106.056	1.3378	0.240815	5.55531	2.77118e-08	1.70394e-06	ENSG00000285219.2	LOC100506207	LOC100506207	ENST00000644718.1	NR_038979	NA	NA	NA	NA	NA
KHDC4	64.7157	-1.98452	0.357246	-5.55505	2.77529e-08	1.70394e-06	ENSG00000132680.11	KHDC4	BLOM7	ENST00000368321.7	NM_014949	GO:0000245	BP	NA	NA	IBA
RPL31	356.309	-2.18425	0.393252	-5.55433	2.78683e-08	1.70611e-06	ENSG00000071082.11	RPL31	L31	ENST00000264258.7	NM_000993	GO:0000184	BP	3010	NA	HDA
TLNRD1	89.5891	-1.24533	0.22422	-5.55407	2.79086e-08	1.70611e-06	ENSG00000140406.4	TLNRD1	MESDC1	ENST00000267984.3	NM_022566	GO:0001725	CC	NA	NA	ISS
RPS5	405.526	-1.97435	0.355484	-5.55399	2.79228e-08	1.70611e-06	ENSG00000083845.9	RPS5	S5	ENST00000601521.5	NM_001009	GO:0000028	BP	3010	NA	HDA
RPL17	513.689	-2.39598	0.431495	-5.55273	2.81239e-08	1.71417e-06	ENSG00000265681.7	RPL17	L17	ENST00000582588.1	NM_000985	GO:0000184	BP	3010	NA	HDA
DNAH8	15.9943	2.70292	0.486809	5.55233	2.81884e-08	1.71417e-06	ENSG00000124721.18	DNAH8	ATPase	ENST00000327475.10	NM_001206927	GO:0000166	BP	NA	NA	IBA
ARHGEF7	157.345	-1.53999	0.277359	-5.55232	2.81897e-08	1.71417e-06	ENSG00000102606.18	ARHGEF7	BETA-PIX	ENST00000483540.1	NM_001113511	GO:0000902	BP	4810	NA	EXP
RPS15	311.798	-1.91986	0.345934	-5.54977	2.86047e-08	1.73418e-06	ENSG00000115268.10	RPS15	RIG	ENST00000233609.8	NM_001018	GO:0000028	BP	3010	NA	HDA
RPS4X	915.473	-2.50176	0.450789	-5.54974	2.86099e-08	1.73418e-06	ENSG00000198034.11	RPS4X	CCG2	ENST00000470671.1	NM_001007	GO:0000184	BP	3010	NA	HDA
PCDH12	32.7623	1.75216	0.315743	5.54933	2.86764e-08	1.73545e-06	ENSG00000113555.6	PCDH12	VE-cadherin-2	ENST00000231484.3	NM_016580	GO:0000003	BP	NA	NA	HDA
CCND2	543.732	-2.36008	0.425344	-5.54864	2.87901e-08	1.73956e-06	ENSG00000118971.9	CCND2	KIAK0002	ENST00000541542.1	NM_001759	GO:0000079	BP	4110	NA	IBA
ZSWIM6	72.996	-1.426	0.257158	-5.54523	2.93572e-08	1.77102e-06	ENSG00000130449.6	ZSWIM6	AFND	ENST00000252744.5	NM_020928	GO:0000151	BP	NA	NA	IBA
CCNI	454.024	-2.12333	0.382967	-5.54443	2.9491e-08	1.77336e-06	ENSG00000118816.11	CCNI	CCNI1	ENST00000237654.8	NM_001348132	GO:0000003	BP	NA	NA	IBA
PBX3	93.8078	-1.3537	0.244159	-5.54432	2.95091e-08	1.77336e-06	ENSG00000167081.18	PBX3	PBX3	ENST00000497091.1	NM_001134778	GO:0000976	BP	NA	NA	IEA
HK1	150.783	-1.4628	0.263859	-5.54389	2.95824e-08	1.77336e-06	ENSG00000156515.24	HK1	HK	ENST00000436817.6	NM_000188	GO:0000166	BP	10	2.7.1.1	HDA
UBE2I	230.582	-1.33778	0.241502	-5.53942	3.03469e-08	1.81633e-06	ENSG00000103275.21	UBE2I	C358B7.1	ENST00000562470.2	NM_003345	GO:0000122	BP	3013	6.3.2.19	EXP
SIRPA	67.5084	-1.72502	0.311503	-5.53774	3.06408e-08	1.83104e-06	ENSG00000198053.12	SIRPA	BIT	ENST00000400068.7	NM_001040022	GO:0000165	BP	4380	NA	HDA
MAP4	399.75	-1.67034	0.301648	-5.5374	3.06991e-08	1.83165e-06	ENSG00000047849.21	MAP4	MAP4	ENST00000429422.5	NM_001134364	GO:0000226	BP	NA	NA	HDA
QARS1	187.27	-1.32529	0.239387	-5.53618	3.09132e-08	1.83869e-06	ENSG00000172053.18	QARS1	GLNRS	ENST00000482248.7	NM_001272073	GO:0000165	BP	970	6.1.1.18	IBA
DDX17	592.178	-1.85633	0.335309	-5.53618	3.09138e-08	1.83869e-06	ENSG00000100201.23	DDX17	P72	ENST00000396821.7	NM_001098504	GO:0000166	BP	NA	NA	HDA
OGT	236.549	-1.77913	0.321648	-5.53129	3.17891e-08	1.88737e-06	ENSG00000147162.14	OGT	HINCUT-1	ENST00000472270.1	NM_003605	GO:0000123	BP	514	2.4.1.-	IBA
PRTG	1668.05	-2.23486	0.404057	-5.53105	3.18313e-08	1.88737e-06	ENSG00000166450.13	PRTG	IGDCC5	ENST00000389286.8	NM_173814	GO:0003674	BP	NA	NA	HDA
CKAP5	91.9238	-1.41956	0.256749	-5.529	3.22057e-08	1.9066e-06	ENSG00000175216.15	CKAP5	CHTOG	ENST00000529230.5	NM_001008938	GO:0000086	BP	NA	NA	HDA
MMS19	110.49	-1.46366	0.264747	-5.52852	3.22941e-08	1.90886e-06	ENSG00000155229.21	MMS19	CIAO4	ENST00000444411.5	NM_001289403	GO:0000018	BP	NA	NA	HDA
GPC1	154.474	-1.32009	0.238829	-5.52737	3.25073e-08	1.91848e-06	ENSG00000063660.9	GPC1	glypican	ENST00000264039.6	NM_002081	GO:0000323	BP	NA	NA	HDA
SMARCA4	605.873	-1.46707	0.265443	-5.52687	3.25997e-08	1.92096e-06	ENSG00000127616.19	SMARCA4	BAF190	ENST00000344626.9	NM_001128844	GO:0000122	BP	NA	NA	HDA
TOMM7	29.8352	-2.15766	0.390558	-5.52455	3.30331e-08	1.94349e-06	ENSG00000196683.11	TOMM7	TOM7	ENST00000463284.2	NM_019059	GO:0000422	BP	NA	NA	IDA
HADHA	95.6217	-1.76011	0.318816	-5.52076	3.37534e-08	1.9828e-06	ENSG00000084754.12	HADHA	ECHA	ENST00000380649.7	NM_000182	GO:0000062	BP	62	1.1.1.211	HDA
ANP32B	77.3786	-2.21675	0.402047	-5.51367	3.51437e-08	2.06129e-06	ENSG00000136938.9	ANP32B	APRIL	ENST00000473205.1	NM_006401	GO:0001944	BP	NA	NA	HDA
RPS2	969.81	-2.49519	0.452781	-5.51081	3.57181e-08	2.09176e-06	ENSG00000140988.16	RPS2	LLREP3	ENST00000526586.6	NM_002952	GO:0000184	BP	3010	NA	HDA
RAB10	83.9551	-1.73034	0.314111	-5.5087	3.61489e-08	2.1105e-06	ENSG00000084733.11	RAB10	RAB10	ENST00000495146.5	NM_016131	GO:0000139	BP	NA	NA	HDA
PTP4A2	124.22	-1.46292	0.265707	-5.50578	3.67546e-08	2.14257e-06	ENSG00000184007.22	PTP4A2	HH13	ENST00000602725.5	NM_001195100	GO:0003674	BP	NA	NA	IBA
MIB1	137.664	-1.65515	0.301009	-5.49869	3.82629e-08	2.22369e-06	ENSG00000101752.12	MIB1	DIP-1	ENST00000577749.5	NM_020774	GO:0001568	BP	NA	NA	IBA
SNRPA	81.0791	-1.74658	0.317744	-5.4968	3.86743e-08	2.24417e-06	ENSG00000077312.9	SNRPA	Mud1	ENST00000601545.5	NM_004596	GO:0000375	BP	3040	NA	HDA
SRRM2	1387.82	-1.86826	0.339904	-5.49643	3.87555e-08	2.24546e-06	ENSG00000167978.17	SRRM2	300-KD	ENST00000574340.1	NM_016333	GO:0000375	BP	NA	NA	HDA
TUBB2B	424.544	-2.37247	0.43168	-5.49589	3.88736e-08	2.24888e-06	ENSG00000137285.11	TUBB2B	CDCBM7	ENST00000259818.7	NM_178012	GO:0000166	BP	4145	NA	HDA
PTP4A1	108.466	-1.83394	0.333732	-5.49523	3.90199e-08	2.25392e-06	ENSG00000112245.12	PTP4A1	HH72	ENST00000648894.1	NM_003463	GO:0003674	BP	NA	NA	IBA
TMEFF1	43.5717	-2.42773	0.442325	-5.48857	4.05208e-08	2.33707e-06	ENSG00000241697.5	TMEFF1	C9orf2	ENST00000374879.4	NM_003692	GO:0005575	BP	NA	NA	IBA
NR2F1	386.494	-2.16773	0.394981	-5.48821	4.06035e-08	2.33829e-06	ENSG00000175745.14	NR2F1	BBOAS	ENST00000512697.1	NM_005654	GO:0000122	BP	NA	NA	IBA
PNRC2	63.2012	-1.61655	0.294574	-5.48774	4.07099e-08	2.34088e-06	ENSG00000189266.13	PNRC2	PNRC2	ENST00000647887.1	NM_017761	GO:0000184	BP	NA	NA	IBA
PPFIA4	151.35	-1.65784	0.302156	-5.48671	4.09489e-08	2.35107e-06	ENSG00000143847.15	PPFIA4	PPFIA4	ENST00000367240.6	NM_001304331	GO:0001505	BP	NA	NA	IEA
PTK7	171.37	-1.10996	0.202411	-5.48372	4.16471e-08	2.38756e-06	ENSG00000112655.16	PTK7	CCK-4	ENST00000230419.8	NM_001270398	GO:0000166	BP	NA	NA	HDA
SETD5	274.345	-1.56677	0.28574	-5.48321	4.17688e-08	2.39047e-06	ENSG00000168137.18	SETD5	SETD5	ENST00000431285.5	NM_001080517	GO:0000428	BP	NA	NA	IDA
GPAM	89.9785	-1.88274	0.343379	-5.48297	4.18234e-08	2.39047e-06	ENSG00000119927.14	GPAM	GPAT	ENST00000348367.8	NM_001244949	GO:0003674	BP	561	2.3.1.15	IBA
RPS13	210.77	-2.41322	0.440306	-5.48079	4.23438e-08	2.41658e-06	ENSG00000110700.7	RPS13	S13	ENST00000531008.5	NM_001017	GO:0000184	BP	3010	NA	EXP
RPL6	599.043	-2.44327	0.445818	-5.48042	4.24319e-08	2.41799e-06	ENSG00000089009.16	RPL6	L6	ENST00000553205.1	NM_000970	GO:0000027	BP	3010	NA	HDA
PRRT2	165.708	-1.85809	0.339076	-5.47988	4.25615e-08	2.42174e-06	ENSG00000167371.21	PRRT2	BFIC2	ENST00000636001.1	NM_001256442	GO:0000149	BP	NA	NA	IBA
HMGN3	58.4644	-2.27645	0.415804	-5.47481	4.37982e-08	2.48622e-06	ENSG00000118418.14	HMGN3	PNAS-24	ENST00000275036.11	NM_001201362	GO:0000785	BP	NA	NA	IDA
RACK1	1579	-2.43131	0.444099	-5.4747	4.38253e-08	2.48622e-06	ENSG00000204628.12	RACK1	GNB2L1	ENST00000507273.5	NM_006098	GO:0000302	BP	NA	NA	HDA
PPP1R18	121.184	-1.83645	0.335526	-5.47334	4.4164e-08	2.50171e-06	ENSG00000146112.12	PPP1R18	HKMT1098	ENST00000477065.5	NM_001134870	GO:0003674	CC	NA	NA	IEA
AKR1B1	97.8897	-1.32051	0.241478	-5.46843	4.54044e-08	2.56815e-06	ENSG00000085662.14	AKR1B1	ADR	ENST00000285930.8	NM_001346142	GO:0000003	BP	40	1.1.1.21	EXP
FNBP1L	89.8665	-1.20606	0.220617	-5.46675	4.58368e-08	2.58876e-06	ENSG00000137942.18	FNBP1L	C1orf39	ENST00000260506.12	NM_001024948	GO:0003674	BP	NA	NA	HDA
NEK6	96.8421	-2.30727	0.42211	-5.46603	4.60217e-08	2.59535e-06	ENSG00000119408.17	NEK6	SID6-1512	ENST00000423785.5	NM_001145001	GO:0000070	BP	NA	NA	HMP
HSBP1	160.841	-1.68889	0.30904	-5.46493	4.63083e-08	2.60765e-06	ENSG00000230989.7	HSBP1	NPC-A-13	ENST00000567382.1	NM_001537	GO:0000122	BP	NA	NA	IBA
SQLE	72.6443	-1.6709	0.306233	-5.45631	4.86133e-08	2.7334e-06	ENSG00000104549.12	SQLE	SQLE	ENST00000521232.1	NM_003129	GO:0000166	BP	100	1.14.99.7	IBA
RPL22L1	13.859	-2.29706	0.421294	-5.45241	4.96931e-08	2.79e-06	ENSG00000163584.18	RPL22L1	RPL22L1	ENST00000295830.12	NM_001099645	GO:0003674	BP	3010	NA	IBA
TNIK	88.9696	-1.5336	0.2814	-5.44989	5.04002e-08	2.82553e-06	ENSG00000154310.17	TNIK	MRT54	ENST00000436636.6	NM_001161560	GO:0000165	BP	NA	NA	HDA
EBF3	55.4266	-2.19097	0.40242	-5.44449	5.19542e-08	2.89983e-06	ENSG00000108001.15	EBF3	COE3	ENST00000368648.7	NM_001005463	GO:0000976	BP	NA	NA	IBA
CDK8	29.8886	-1.94709	0.357796	-5.4419	5.27141e-08	2.93794e-06	ENSG00000132964.12	CDK8	K35	ENST00000536792.5	NM_001260	GO:0000166	BP	NA	NA	IBA
ZNF711	45.8256	-1.72821	0.317642	-5.44074	5.30587e-08	2.95282e-06	ENSG00000147180.17	ZNF711	CMPX1	ENST00000276123.7	NM_001330574	GO:0000976	BP	NA	NA	IBA
XDH	12.5264	2.78701	0.51228	5.44041	5.31584e-08	2.95405e-06	ENSG00000158125.10	XDH	XAN1	ENST00000379416.3	NM_000379	GO:0000165	BP	230	1.17.3.2	HDA
ZFP90	79.9126	-1.61977	0.297763	-5.4398	5.33409e-08	2.95988e-06	ENSG00000184939.16	ZFP90	FIK	ENST00000573161.1	NM_001305203	GO:0000122	BP	NA	NA	IBA
AHCYL1	135.415	-1.48581	0.273278	-5.43699	5.41887e-08	3.00255e-06	ENSG00000168710.18	AHCYL1	DCAL	ENST00000369799.9	NM_001242673	GO:0000096	BP	270	3.3.1.1	HDA
IDI1	52.7851	-1.42857	0.262792	-5.43612	5.44538e-08	3.00848e-06	ENSG00000067064.12	IDI1	IPP1	ENST00000429642.2	NM_001317955	GO:0003674	BP	900	5.3.3.2	IBA
RPL19	451.164	-2.2912	0.421477	-5.43612	5.4454e-08	3.00848e-06	ENSG00000108298.12	RPL19	L19	ENST00000225430.9	NM_000981	GO:0000184	BP	3010	NA	HDA
PDIA6	210.69	-2.21413	0.407438	-5.43429	5.50162e-08	3.03514e-06	ENSG00000143870.13	PDIA6	ERP5	ENST00000272227.7	NM_001282704	GO:0003674	BP	4141	5.3.4.1	HDA
PDE6A	28.7131	1.38945	0.255714	5.43362	5.52225e-08	3.04211e-06	ENSG00000132915.11	PDE6A	CGPR-A	ENST00000512670.1	NM_000440	GO:0001654	BP	230	3.1.4.35	IBA
CNBP	254.573	-2.16205	0.398008	-5.43218	5.56695e-08	3.0623e-06	ENSG00000169714.17	CNBP	CNBP1	ENST00000502976.5	NM_001127192	GO:0000122	BP	NA	NA	HDA
METTL9	129.561	-1.78613	0.329354	-5.42312	5.8569e-08	3.21716e-06	ENSG00000197006.14	METTL9	CGI-81	ENST00000563026.1	NM_001077180	GO:0003674	MF	NA	NA	IPI
SND1	116.963	-1.28079	0.236265	-5.42099	5.92704e-08	3.25099e-06	ENSG00000197157.11	SND1	TDRD11	ENST00000354725.7	NM_014390	GO:0001503	BP	NA	NA	HDA
ACLY	158.279	-1.93215	0.356459	-5.4204	5.94673e-08	3.2571e-06	ENSG00000131473.17	ACLY	ACL	ENST00000352035.6	NM_001096	GO:0000166	BP	20	2.3.3.8	HDA
BCLAF1	174.284	-1.30726	0.24121	-5.4196	5.97318e-08	3.26688e-06	ENSG00000029363.17	BCLAF1	BTF	ENST00000640069.1	NM_001077440	GO:0003674	BP	NA	NA	HDA
SRSF4	140.44	-2.01835	0.372475	-5.41877	6.00118e-08	3.27493e-06	ENSG00000116350.17	SRSF4	SFRS4	ENST00000373795.6	NM_005626	GO:0000375	BP	3040	NA	HDA
PSMD4	94.8407	-1.43185	0.264246	-5.41861	6.00643e-08	3.27493e-06	ENSG00000159352.16	PSMD4	AF	ENST00000368884.7	NM_001330692	GO:0000086	BP	3050	NA	HDA
PUDP	84.5486	-1.60157	0.29558	-5.41839	6.0137e-08	3.27493e-06	ENSG00000130021.15	PUDP	DXF68S1E	ENST00000486446.2	NM_001135565	GO:0000287	BP	NA	NA	IBA
ADAR	384.323	-1.87369	0.345826	-5.41802	6.02618e-08	3.27704e-06	ENSG00000160710.18	ADAR	ADAR1	ENST00000368474.9	NM_001025107	GO:0001503	BP	4623	3.5.4.-	HDA
IPO5	234.728	-1.39438	0.257514	-5.41477	6.13689e-08	3.33248e-06	ENSG00000065150.21	IPO5	IMB3	ENST00000482642.1	NM_002271	GO:0000079	BP	NA	NA	HDA
CSE1L	85.4242	-2.07187	0.382693	-5.41392	6.16587e-08	3.34345e-06	ENSG00000124207.17	CSE1L	CAS	ENST00000262982.2	NM_001256135	GO:0003674	BP	NA	NA	HDA
LAPTM4B	195.398	-2.11088	0.390031	-5.41208	6.22951e-08	3.37315e-06	ENSG00000104341.17	LAPTM4B	LAPTM4beta	ENST00000517924.5	NM_018407	GO:0000323	BP	4142	NA	IBA
ITM2C	191.412	-1.85759	0.343314	-5.41076	6.27585e-08	3.39341e-06	ENSG00000135916.16	ITM2C	BRI3	ENST00000457215.5	NM_001012514	GO:0000166	BP	NA	NA	HDA
MDFI	69.5013	-1.72809	0.319543	-5.40801	6.37286e-08	3.43611e-06	ENSG00000112559.15	MDFI	I-MF	ENST00000432027.5	NM_001300804	GO:0000003	BP	NA	NA	IBA
GCSH	51.2924	-1.73239	0.320879	-5.3989	6.70525e-08	3.61022e-06	ENSG00000140905.11	GCSH	GCE	ENST00000640150.1	NM_004483	GO:0001505	BP	NA	NA	IDA
POTEB3	53.0989	1.68549	0.312345	5.39626	6.80459e-08	3.65853e-06	ENSG00000278522.5	POTEB3	POTE-15	ENST00000614604.4	NM_207355	NA	NA	NA	NA	NA
ZNF385A	111.13	-1.87004	0.346692	-5.39394	6.89299e-08	3.69727e-06	ENSG00000161642.18	ZNF385A	HZF	ENST00000552382.5	NM_001130967	GO:0000075	BP	NA	NA	HDA
PRDX6	102.553	-1.58411	0.29369	-5.39383	6.89718e-08	3.69727e-06	ENSG00000117592.9	PRDX6	1-Cys	ENST00000340385.5	NM_004905	GO:0000323	BP	360	3.1.1.-	HDA
SLC25A36	138.751	-1.57285	0.291613	-5.3936	6.9058e-08	3.69727e-06	ENSG00000114120.14	SLC25A36	PNC2	ENST00000446041.6	NM_001104647	GO:0000002	BP	NA	NA	IBA
RPLP2	137.763	-2.13533	0.395993	-5.39234	6.95452e-08	3.71813e-06	ENSG00000177600.9	RPLP2	D11S2243E	ENST00000321153.8	NM_001004	GO:0000184	BP	3010	NA	HDA
HSPD1	372.587	-1.88137	0.34929	-5.38627	7.19332e-08	3.8404e-06	ENSG00000144381.18	HSPD1	CPN60	ENST00000388968.7	NM_002156	GO:0000166	BP	3018	NA	HDA
MRPL10	73.3776	-1.60042	0.297154	-5.38584	7.21055e-08	3.84421e-06	ENSG00000159111.13	MRPL10	L10MT	ENST00000351111.6	NM_145255	GO:0000313	BP	NA	NA	HDA
SERPINB9	66.1673	-1.41266	0.262331	-5.38502	7.2435e-08	3.85638e-06	ENSG00000170542.6	SERPINB9	CAP-3	ENST00000380698.4	NM_004155	GO:0001906	BP	5146	NA	HDA
PPIA	508.831	-2.23304	0.414762	-5.38391	7.28857e-08	3.87495e-06	ENSG00000196262.15	PPIA	CYPA	ENST00000481437.5	NM_001300981	GO:0000413	BP	NA	NA	HDA
KMT2E	209.051	-1.39628	0.259409	-5.38256	7.34327e-08	3.89316e-06	ENSG00000005483.21	KMT2E	HDCMC04P	ENST00000311117.7	NM_018682	GO:0000082	BP	NA	NA	IDA
LAPTM4A	73.1405	-2.57796	0.479108	-5.38074	7.41782e-08	3.92722e-06	ENSG00000068697.7	LAPTM4A	HUMORF13	ENST00000175091.4	NM_014713	GO:0000323	CC	4142	NA	IBA
NUDT4	185.774	-1.62107	0.301365	-5.37908	7.48661e-08	3.95813e-06	ENSG00000173598.14	NUDT4	DIPP-2B	ENST00000550056.5	NM_001301022	GO:0000298	BP	NA	NA	IBA
RPL23	361.41	-2.23815	0.416303	-5.37625	7.60523e-08	4.01527e-06	ENSG00000125691.14	RPL23	L23	ENST00000394332.5	NM_000978	GO:0000122	BP	3010	NA	HDA
H2AZ2	182.41	-1.57737	0.293562	-5.3732	7.73529e-08	4.07828e-06	ENSG00000105968.19	H2AZ2	H2A.Z-2	ENST00000222690.10	NM_012412	GO:0000228	BP	5322	NA	HDA
SEC61G	24.861	-2.30087	0.428285	-5.37227	7.77509e-08	4.09359e-06	ENSG00000132432.14	SEC61G	SSS1	ENST00000395535.7	NM_001012456	GO:0003674	BP	3060	NA	IDA
IGF2	109.907	-2.51293	0.468216	-5.36703	8.00424e-08	4.20842e-06	ENSG00000167244.21	IGF2	C11orf43	ENST00000381395.5	NM_000612	GO:0000003	BP	NA	NA	IC
SLC35B2	78.7466	-1.56903	0.292376	-5.36647	8.02911e-08	4.21567e-06	ENSG00000157593.19	SLC35B2	PAPST1	ENST00000393810.5	NM_001286509	GO:0000139	BP	NA	NA	HMP
STRAP	104.26	-1.7115	0.319082	-5.3638	8.14871e-08	4.26392e-06	ENSG00000023734.11	STRAP	MAWD	ENST00000536737.1	NM_007178	GO:0000122	BP	3013	NA	HDA
WFIKKN1	126.726	-1.49887	0.279443	-5.36377	8.15008e-08	4.26392e-06	ENSG00000127578.7	WFIKKN1	C16orf12	ENST00000319070.2	NM_053284	GO:0003674	BP	NA	NA	IBA
BCL7A	159.136	-1.68205	0.313602	-5.36366	8.15536e-08	4.26392e-06	ENSG00000110987.9	BCL7A	BCL7	ENST00000432926.2	NM_001024808	GO:0003674	BP	NA	NA	IPI
SINHCAF	90.2292	-1.33556	0.24902	-5.36325	8.17357e-08	4.26392e-06	ENSG00000139146.14	SINHCAF	C12orf14	ENST00000633573.1	NM_001135811	GO:0000118	BP	NA	NA	IBA
COL11A2	140.052	-1.65695	0.30895	-5.36318	8.17702e-08	4.26392e-06	ENSG00000204248.11	COL11A2	DFNA13	ENST00000494246.1	NM_001163771	GO:0001501	BP	4510	NA	HDA
RPL10A	407.919	-2.43447	0.454074	-5.36139	8.25861e-08	4.30058e-06	ENSG00000198755.11	RPL10A	CSA19	ENST00000322203.6	NM_007104	GO:0000184	BP	3010	NA	HDA
PCAT19	27.8826	1.64739	0.307431	5.35858	8.38776e-08	4.36186e-06	ENSG00000267107.8	PCAT19	LINC01190	ENST00000628715.1	NR_040109	NA	NA	NA	NA	NA
PREP	90.0333	-1.28508	0.239843	-5.35801	8.41421e-08	4.36965e-06	ENSG00000085377.15	PREP	PE	ENST00000369110.7	NM_002726	GO:0003674	BP	NA	NA	HDA
MRPL45	32.5341	-1.84717	0.34488	-5.35598	8.50918e-08	4.41295e-06	ENSG00000278845.5	MRPL45	L45mt	ENST00000613510.1	NM_001278279	GO:0000313	BP	NA	NA	HDA
CZIB	92.6449	-1.66957	0.312031	-5.35065	8.76386e-08	4.53268e-06	ENSG00000162384.14	CZIB	C1orf123	ENST00000294360.4	NM_001304759	GO:0003674	BP	NA	NA	IDA
FSCN1	424.445	-2.15511	0.403289	-5.34383	9.10005e-08	4.70017e-06	ENSG00000075618.18	FSCN1	FAN1	ENST00000382361.7	NM_003088	GO:0001725	BP	NA	NA	HDA
PPP2R1A	313.17	-1.61999	0.303298	-5.34124	9.23116e-08	4.76143e-06	ENSG00000105568.18	PPP2R1A	MRD36	ENST00000322088.10	NM_001363656	GO:0000003	BP	3015	NA	HDA
CDCA2	29.3282	-2.20482	0.412899	-5.33986	9.30209e-08	4.79152e-06	ENSG00000184661.14	CDCA2	PPP1R81	ENST00000518225.5	NM_001317906	GO:0005575	BP	NA	NA	IDA
RCBTB2	63.1939	-2.06148	0.386096	-5.3393	9.33046e-08	4.7952e-06	ENSG00000136161.13	RCBTB2	CHC1L	ENST00000344532.7	NM_001268	GO:0001669	CC	NA	NA	IEA
CDK1	37.0672	-1.73151	0.3243	-5.33923	9.33442e-08	4.7952e-06	ENSG00000170312.16	CDK1	CDC2	ENST00000519078.6	NM_001130829	GO:0000003	BP	4110	2.7.11.22	HDA
WASF3	153.783	-2.56075	0.479664	-5.33863	9.36534e-08	4.8046e-06	ENSG00000132970.14	WASF3	Brush-1	ENST00000361042.8	NM_001291965	GO:0000902	BP	4520	NA	HDA
FBRSL1	148.583	-1.91519	0.359167	-5.33231	9.69715e-08	4.96145e-06	ENSG00000112787.14	FBRSL1	FBRSL1	ENST00000542061.2	NM_001142641	GO:0003674	MF	NA	NA	HDA
OR51G2	17.5558	2.63531	0.494278	5.33163	9.7337e-08	4.97347e-06	ENSG00000176893.5	OR51G2	OR11-28	ENST00000322013.5	NM_001005238	GO:0003008	BP	4740	NA	IBA
H3-3B	650.144	-2.36284	0.443329	-5.32977	9.83376e-08	5.01786e-06	ENSG00000132475.10	H3-3B	H3.3B	ENST00000254810.8	NM_005324	GO:0000003	BP	5322	NA	HDA
ICMT	67.6452	-1.46373	0.274926	-5.32408	1.01464e-07	5.16578e-06	ENSG00000116237.16	ICMT	HSTE14	ENST00000343813.9	NM_012405	GO:0003674	BP	NA	NA	IDA
HS3ST1	32.5187	2.09138	0.392822	5.324	1.01508e-07	5.16578e-06	ENSG00000002587.10	HS3ST1	3OST	ENST00000002596.5	NM_005114	GO:0003674	BP	534	2.8.2.23	IBA
HMGB3	76.7945	-1.7813	0.334667	-5.32261	1.02289e-07	5.19164e-06	ENSG00000029993.15	HMGB3	HMG-2a	ENST00000430118.1	NM_001301228	GO:0000217	BP	NA	NA	HDA
ASAP1	175.92	-1.89133	0.35539	-5.32184	1.02722e-07	5.20667e-06	ENSG00000153317.15	ASAP1	AMAP1	ENST00000520189.1	NM_001247996	GO:0001786	BP	4144	NA	HDA
CBX5	434.999	-1.28609	0.241835	-5.31805	1.04884e-07	5.30213e-06	ENSG00000094916.16	CBX5	HEL25	ENST00000547872.1	NM_001127321	GO:0000118	BP	NA	NA	HDA
ARL6IP1	128.198	-1.31453	0.247198	-5.31775	1.05061e-07	5.30405e-06	ENSG00000170540.15	ARL6IP1	AIP1	ENST00000546206.6	NM_001313858	GO:0001504	BP	NA	NA	HDA
PHB2	174.232	-1.77326	0.33362	-5.3152	1.06541e-07	5.37163e-06	ENSG00000215021.10	PHB2	BAP	ENST00000537646.5	NM_001144831	GO:0000003	BP	NA	NA	HDA
NUP153	79.4877	-1.52707	0.287351	-5.31429	1.07074e-07	5.39137e-06	ENSG00000124789.12	NUP153	HNUP153	ENST00000537253.5	NM_001278209	GO:0003674	BP	3013	NA	IBA
DCTPP1	27.1135	-1.88139	0.354414	-5.30845	1.10561e-07	5.5596e-06	ENSG00000179958.10	DCTPP1	CDA03	ENST00000568434.1	NM_024096	GO:0000166	BP	NA	NA	IBA
VASH1	134.299	-1.76573	0.332688	-5.30748	1.11153e-07	5.58202e-06	ENSG00000071246.11	VASH1	KIAA1036	ENST00000554237.1	NM_014909	GO:0000003	BP	NA	NA	IBA
TNKS2	78.6471	-1.68844	0.318903	-5.29451	1.19333e-07	5.97703e-06	ENSG00000107854.6	TNKS2	ARTD6	ENST00000371627.4	NM_025235	GO:0000139	BP	NA	NA	IBA
METTL26	70.1586	-1.35696	0.256483	-5.29066	1.21876e-07	6.08838e-06	ENSG00000130731.16	METTL26	C16orf13	ENST00000568773.1	NM_001040160	NA	NA	NA	NA	NA
IL1R1	21.5098	2.29592	0.434031	5.28976	1.22475e-07	6.11024e-06	ENSG00000115594.12	IL1R1	CD121A	ENST00000452403.5	NM_000877	GO:0001816	BP	4010	NA	IBA
RPL13	854.095	-2.14578	0.405856	-5.28704	1.24309e-07	6.19366e-06	ENSG00000167526.14	RPL13	BBC1	ENST00000487034.5	NM_000977	GO:0000184	BP	3010	NA	HDA
OR7A17	13.3607	2.28285	0.432295	5.28077	1.28644e-07	6.40126e-06	ENSG00000185385.4	OR7A17	BC85395_4	ENST00000327462.4	NM_030901	GO:0003008	BP	4740	NA	IBA
ACOT7	57.7776	-1.76678	0.334642	-5.2796	1.29467e-07	6.4338e-06	ENSG00000097021.20	ACOT7	ACH1	ENST00000608083.5	NM_007274	GO:0000062	BP	1040	3.1.2.2	HDA
SYNGR1	139.7	-1.1953	0.226458	-5.27825	1.30424e-07	6.47291e-06	ENSG00000100321.15	SYNGR1	SYNGR1	ENST00000318801.8	NM_004711	GO:0000323	BP	NA	NA	IBA
DLGAP4	261.772	-1.64986	0.312593	-5.27797	1.3062e-07	6.47419e-06	ENSG00000080845.18	DLGAP4	DAP-4	ENST00000491207.5	NM_001042486	GO:0003674	BP	NA	NA	IEA
GNL3	56.8981	-2.06102	0.390566	-5.27702	1.31303e-07	6.49957e-06	ENSG00000163938.17	GNL3	C77032	ENST00000479230.5	NM_014366	GO:0000166	BP	3008	NA	HDA
SUMO2	272.719	-2.09344	0.396908	-5.27437	1.33215e-07	6.58567e-06	ENSG00000188612.12	SUMO2	HSMT3	ENST00000420826.6	NM_001005849	GO:0001221	BP	3013	NA	HDA
KHDRBS1	263.426	-2.11132	0.400371	-5.2734	1.33916e-07	6.60383e-06	ENSG00000121774.18	KHDRBS1	Sam68	ENST00000327300.11	NM_001271878	GO:0000003	BP	NA	NA	HDA
LENG8	511.213	-2.31346	0.438715	-5.27327	1.34014e-07	6.60383e-06	ENSG00000167615.17	LENG8	pp13842	ENST00000613722.4	NM_052925	GO:0003674	CC	NA	NA	IBA
SS18L2	29.2716	-1.69578	0.321587	-5.27315	1.34103e-07	6.60383e-06	ENSG00000008324.12	SS18L2	KIAA-iso	ENST00000447630.5	NM_001370300	GO:0000902	BP	NA	NA	IBA
PPA2	45.4139	-1.66443	0.315659	-5.27288	1.34301e-07	6.60502e-06	ENSG00000138777.20	PPA2	HSPC124	ENST00000341695.9	NM_001034191	GO:0000287	BP	190	3.6.1.1	IBA
HNRNPH3	138.122	-1.65775	0.314448	-5.27193	1.34995e-07	6.63061e-06	ENSG00000096746.18	HNRNPH3	2H9	ENST00000469172.5	NM_001322434	GO:0000375	BP	NA	NA	HDA
TTLL10-AS1	22.5368	1.9843	0.376713	5.26741	1.38361e-07	6.77843e-06	ENSG00000205231.1	TTLL10-AS1	TTLL10-AS1	NA	XR_132470	NA	NA	NA	NA	NA
GPM6B	474.353	-2.4461	0.464432	-5.26687	1.38768e-07	6.78965e-06	ENSG00000046653.15	GPM6B	M6B	ENST00000472735.5	NM_001001994	GO:0001503	BP	NA	NA	IBA
COL23A1	63.4673	-1.77959	0.337954	-5.26576	1.39607e-07	6.82193e-06	ENSG00000050767.18	COL23A1	COL23A1	ENST00000646779.1	NM_173465	GO:0000902	BP	NA	NA	HDA
LINC01484	26.5579	1.51974	0.288705	5.26399	1.40961e-07	6.86265e-06	ENSG00000253686.2	LINC01484	LINC01484	ENST00000521128.1	NR_108027	NA	NA	NA	NA	NA
UBE2T	18.6717	-1.97563	0.375312	-5.26397	1.40981e-07	6.86265e-06	ENSG00000077152.11	UBE2T	FANCT	ENST00000646651.1	NM_001310326	GO:0000166	BP	NA	NA	IBA
C20orf96	48.408	-2.37958	0.452121	-5.26315	1.41611e-07	6.88451e-06	ENSG00000196476.12	C20orf96	dJ1103G7.2	ENST00000382369.9	NM_080571	NA	NA	NA	NA	NA
SMARCE1	189.693	-1.07355	0.204022	-5.26191	1.42567e-07	6.92214e-06	ENSG00000073584.20	SMARCE1	BAF57	ENST00000348513.11	NM_003079	GO:0000228	BP	NA	NA	HDA
RELN	97.8686	1.10847	0.210678	5.26144	1.42935e-07	6.92375e-06	ENSG00000189056.15	RELN	ETL7	ENST00000343529.9	NM_005045	GO:0000902	BP	4510	3.4.21.-	IBA
TTC3	409.258	-1.53084	0.290957	-5.2614	1.42964e-07	6.92375e-06	ENSG00000182670.13	TTC3	DCRR1	ENST00000492275.5	NM_001001894	GO:0000209	BP	NA	NA	IBA
PKDCC	130.791	-1.41407	0.26881	-5.26047	1.43689e-07	6.95002e-06	ENSG00000162878.13	PKDCC	SGK493	ENST00000294964.5	NM_138370	GO:0000166	BP	NA	NA	IDA
TIGIT	25.5939	2.20633	0.419503	5.25939	1.44533e-07	6.97314e-06	ENSG00000181847.12	TIGIT	VSIG9	ENST00000461158.5	NM_173799	GO:0001775	BP	NA	NA	IBA
MRPS27	78.5362	-1.61272	0.306686	-5.25854	1.45201e-07	6.98938e-06	ENSG00000113048.17	MRPS27	MRP-S27	ENST00000522585.1	NM_001286748	GO:0000049	BP	NA	NA	IBA
CTNND1	139.026	-1.27449	0.242369	-5.2585	1.45237e-07	6.98938e-06	ENSG00000198561.15	CTNND1	BCDS2	ENST00000531074.1	NM_001085458	GO:0003674	BP	4520	NA	HDA
RSL1D1	143.666	-1.71841	0.326984	-5.25535	1.47744e-07	7.10105e-06	ENSG00000171490.13	RSL1D1	CSIG	ENST00000574823.5	NM_015659	GO:0000470	BP	NA	NA	HDA
AGRN	421.854	-1.73759	0.330752	-5.25344	1.49285e-07	7.16606e-06	ENSG00000188157.15	AGRN	AGRIN	ENST00000379370.6	NM_001305275	GO:0000323	BP	4512	NA	HDA
NASP	138.312	-1.56387	0.29774	-5.25245	1.50093e-07	7.19578e-06	ENSG00000132780.17	NASP	FLB7527	ENST00000437901.6	NM_001195193	GO:0000003	BP	NA	NA	IBA
TMEM219	79.885	-1.64549	0.313309	-5.25198	1.50473e-07	7.20492e-06	ENSG00000149932.17	TMEM219	IGFBP-3R	ENST00000602948.5	NM_001083613	GO:0003674	BP	NA	NA	IEA
MSMO1	48.4484	-1.51694	0.288846	-5.25174	1.50667e-07	7.20515e-06	ENSG00000052802.13	MSMO1	DESP4	ENST00000261507.10	NM_001017369	GO:0000254	BP	100	1.14.13.72	IBA
GSTM4	67.7646	-1.58896	0.30258	-5.25137	1.50976e-07	7.21085e-06	ENSG00000168765.17	GSTM4	GSTM4-4	ENST00000369836.8	NM_000850	GO:0001676	BP	480	2.5.1.18	IBA
CKS1B	58.0031	-1.62921	0.310354	-5.24952	1.52499e-07	7.27448e-06	ENSG00000173207.13	CKS1B	CKS1	ENST00000368439.5	NM_001826	GO:0000079	BP	5200	NA	IBA
SERP1	100.23	-1.2101	0.230682	-5.24574	1.55656e-07	7.40959e-06	ENSG00000120742.11	SERP1	RAMP4	ENST00000239944.6	NM_014445	GO:0001501	BP	NA	NA	IBA
EEF1B2	162.469	-1.85826	0.354248	-5.24566	1.55721e-07	7.40959e-06	ENSG00000114942.14	EEF1B2	EEF1B	ENST00000236957.9	NM_001037663	GO:0003674	BP	NA	NA	IBA
TGIF2	106.056	-1.9947	0.380303	-5.24504	1.5625e-07	7.42547e-06	ENSG00000118707.11	TGIF2	TGIF2	ENST00000558028.5	NM_001199513	GO:0000122	BP	NA	NA	IDA
UBE2R2	151.563	-1.60328	0.305728	-5.24415	1.57007e-07	7.44287e-06	ENSG00000107341.5	UBE2R2	CDC34B	ENST00000263228.3	NM_017811	GO:0000166	BP	4120	6.3.2.19	IBA
SSRP1	216.735	-1.96977	0.375703	-5.24288	1.58089e-07	7.48483e-06	ENSG00000149136.9	SSRP1	FACT	ENST00000278412.6	NM_003146	GO:0000228	BP	NA	NA	HDA
SAMM50	62.6159	-1.17367	0.223882	-5.24234	1.5855e-07	7.49736e-06	ENSG00000100347.15	SAMM50	CGI-51	ENST00000350028.4	NM_015380	GO:0001401	BP	NA	NA	HDA
NEFL	122.352	-1.73021	0.330156	-5.24059	1.60068e-07	7.55104e-06	ENSG00000277586.4	NEFL	CMT1F	ENST00000639464.1	NM_006158	GO:0000165	BP	5014	NA	IDA
LINC01913	16.4056	1.82411	0.348075	5.24057	1.60082e-07	7.55104e-06	ENSG00000214691.9	LINC01913	LINC01913	ENST00000649168.1	NR_033996	NA	NA	NA	NA	NA
SF1	442.271	-1.77854	0.339469	-5.2392	1.61273e-07	7.59781e-06	ENSG00000168066.21	SF1	BBP	ENST00000377387.5	NM_001178030	GO:0000003	BP	NA	NA	HDA
HIBCH	45.7166	-1.5421	0.294521	-5.23595	1.6414e-07	7.7233e-06	ENSG00000198130.16	HIBCH	HIBYLCOAH	ENST00000392332.7	NM_014362	GO:0003674	BP	280	3.1.2.4	EXP
MYD88	83.2121	-1.49698	0.286228	-5.23005	1.69465e-07	7.96402e-06	ENSG00000172936.16	MYD88	MYD88D	ENST00000417037.7	NM_001172566	GO:0001816	BP	4210	NA	IBA
NQO1	122.091	3.30289	0.631678	5.22876	1.70654e-07	8.01001e-06	ENSG00000181019.13	NQO1	DHQU	ENST00000561500.5	NM_000903	GO:0000302	BP	NA	NA	HDA
NDUFB10	62.9059	-1.7404	0.332975	-5.2268	1.72471e-07	8.08532e-06	ENSG00000140990.15	NDUFB10	PDSW	ENST00000570172.1	NM_004548	GO:0003674	BP	190	1.6.99.3	IBA
KHSRP	279.707	-1.65777	0.317431	-5.22247	1.76556e-07	8.26667e-06	ENSG00000088247.18	KHSRP	FBP2	ENST00000398148.7	NM_001366299	GO:0000178	BP	NA	NA	HDA
GNG5	74.3008	-2.16249	0.414223	-5.22058	1.78361e-07	8.33373e-06	ENSG00000174021.11	GNG5	GNG5	ENST00000487806.5	NM_005274	GO:0003674	BP	4062	NA	HDA
DRAM2	31.0202	-1.65872	0.317732	-5.22051	1.78427e-07	8.33373e-06	ENSG00000156171.15	DRAM2	CORD21	ENST00000286692.8	NM_001349881	GO:0000323	BP	NA	NA	IBA
UXT	21.9055	-2.2099	0.423368	-5.21979	1.79122e-07	8.35595e-06	ENSG00000126756.12	UXT	ART-27	ENST00000460840.5	NM_004182	GO:0000122	BP	NA	NA	IBA
POLR2E	162.773	-1.82867	0.350378	-5.21913	1.79765e-07	8.37281e-06	ENSG00000099817.12	POLR2E	RPABC1	ENST00000586746.5	NM_001316323	GO:0000375	BP	230	NA	IBA
BBS2	56.7414	-1.60201	0.306958	-5.21897	1.79923e-07	8.37281e-06	ENSG00000125124.13	BBS2	BBS	ENST00000564123.6	NM_031885	GO:0000003	BP	NA	NA	IBA
WDR83OS	51.1861	-1.9634	0.376303	-5.2176	1.81252e-07	8.42434e-06	ENSG00000105583.11	WDR83OS	ASTERIX	ENST00000596731.6	NM_016145	GO:0005575	CC	NA	NA	IEA
LINC00923	66.081	1.4231	0.272823	5.21622	1.82609e-07	8.47707e-06	ENSG00000251209.9	LINC00923	LINC00923	ENST00000647870.1	NR_024172	NA	NA	NA	NA	NA
KDELR2	118.251	-1.60713	0.308193	-5.21469	1.84122e-07	8.5369e-06	ENSG00000136240.10	KDELR2	ELP-1	ENST00000463747.1	NM_001100603	GO:0000139	BP	5110	NA	IBA
TNKS	185.371	-1.51764	0.291281	-5.21024	1.88593e-07	8.72295e-06	ENSG00000173273.16	TNKS	ARTD5	ENST00000521039.5	NM_003747	GO:0000070	BP	NA	NA	IBA
LGALS1	17.2571	-2.52042	0.483951	-5.208	1.90886e-07	8.79925e-06	ENSG00000100097.12	LGALS1	GAL1	ENST00000215909.9	NM_002305	GO:0001678	BP	NA	NA	HDA
CTDSP2	174.478	-1.47862	0.283916	-5.20795	1.90936e-07	8.79925e-06	ENSG00000175215.11	CTDSP2	OS4	ENST00000547169.5	NM_005730	GO:0000082	BP	NA	NA	IBA
SMIM19	40.3625	-1.65197	0.31724	-5.20732	1.91589e-07	8.80921e-06	ENSG00000176209.12	SMIM19	C8orf40	ENST00000529505.1	NM_001135674	GO:0005575	CC	NA	NA	IEA
TRPM3	60.8611	1.58537	0.304453	5.20727	1.91635e-07	8.80921e-06	ENSG00000083067.24	TRPM3	GON-2	ENST00000358082.7	NM_001007470	GO:0003008	BP	NA	NA	IDA
HNRNPDL	323.717	-2.04648	0.393019	-5.20707	1.91847e-07	8.80921e-06	ENSG00000152795.18	HNRNPDL	HNRNP	ENST00000295470.9	NM_001207000	GO:0003674	BP	NA	NA	HDA
MTPN	157.489	-1.67251	0.321223	-5.20672	1.92212e-07	8.81537e-06	ENSG00000105887.11	MTPN	GCDP	NA	NM_145808	GO:0001558	BP	NA	NA	IDA
SESTD1	100.843	-1.62614	0.31264	-5.20134	1.97859e-07	9.0634e-06	ENSG00000187231.14	SESTD1	SOLO	ENST00000428443.7	NM_178123	GO:0003674	BP	NA	NA	IDA
SNRPD1	97.6877	-2.00244	0.385021	-5.20085	1.98382e-07	9.07646e-06	ENSG00000167088.11	SNRPD1	HsT2456	ENST00000579618.1	NM_001291916	GO:0000243	BP	3040	NA	HDA
TOMM5	74.7268	-1.76141	0.33873	-5.20005	1.99238e-07	9.09713e-06	ENSG00000175768.13	TOMM5	C9orf105	ENST00000540941.1	NM_001001790	GO:0005575	BP	NA	NA	IBA
RRM1	73.7671	-1.95708	0.376363	-5.19998	1.99315e-07	9.09713e-06	ENSG00000167325.15	RRM1	R1	ENST00000532710.5	NM_001033	GO:0000003	BP	230	1.17.4.1	IBA
GABARAPL2	41.5675	-1.54455	0.297043	-5.19976	1.99551e-07	9.09713e-06	ENSG00000034713.8	GABARAPL2	ATG8	ENST00000565057.5	NM_007285	GO:0000045	BP	4140	NA	IBA
KIF20A	56.4525	-2.28596	0.439719	-5.19868	2.0071e-07	9.13902e-06	ENSG00000112984.12	KIF20A	MKLP2	ENST00000511638.5	NM_005733	GO:0000166	BP	NA	NA	IBA
CD200	51.6271	-1.81437	0.349069	-5.19773	2.01733e-07	9.17464e-06	ENSG00000091972.18	CD200	MOX1	ENST00000607597.1	NM_001004196	GO:0001775	BP	NA	NA	IDA
MAFB	88.0762	1.81482	0.34919	5.19723	2.0228e-07	9.18577e-06	ENSG00000204103.4	MAFB	DURS3	ENST00000373313.2	NM_005461	GO:0000976	BP	NA	NA	IBA
ELAVL4	53.4891	-1.92404	0.370229	-5.1969	2.02641e-07	9.18577e-06	ENSG00000162374.18	ELAVL4	HUD	ENST00000448907.6	NM_001144774	GO:0003674	BP	NA	NA	IDA
RPS19	662.773	-2.27023	0.436855	-5.19675	2.02803e-07	9.18577e-06	ENSG00000105372.8	RPS19	DBA	ENST00000598742.5	NM_001022	GO:0000028	BP	3010	NA	EXP
SRSF11	176.832	-1.29488	0.249178	-5.19662	2.02943e-07	9.18577e-06	ENSG00000116754.13	SRSF11	NET2	ENST00000370951.5	NM_001190987	GO:0000375	BP	NA	NA	HDA
LOC107987032	20.6175	1.76525	0.339912	5.19327	2.06637e-07	9.33794e-06	ENSG00000236507.2	LOC107987032	LOC107987032	NA	XR_001746572	NA	NA	NA	NA	NA
FBXW8	58.3463	-1.51555	0.291837	-5.19312	2.06796e-07	9.33794e-06	ENSG00000174989.13	FBXW8	FBW6	ENST00000551773.1	NM_012174	GO:0000151	BP	4120	NA	IDA
PKD1P6-NPIPP1	8.97907	-4.53954	0.874318	-5.1921	2.07941e-07	9.37853e-06	ENSG00000270580.5	PKD1P6-NPIPP1	PKD1P6-NPIPP1	ENST00000631405.1	NR_123721	NA	NA	NA	NA	NA
COL20A1	56.147	1.42544	0.274582	5.19132	2.08804e-07	9.3952e-06	ENSG00000101203.16	COL20A1	COL20A1	ENST00000455906.1	NM_020882	GO:0000902	BP	NA	NA	IBA
YWHAG	215.682	-1.5247	0.293794	-5.18969	2.10647e-07	9.46691e-06	ENSG00000170027.7	YWHAG	14-3-3GAMMA	ENST00000307630.4	NM_012479	GO:0000086	BP	4110	NA	HDA
PPIG	86.0992	-1.33757	0.257818	-5.18804	2.12521e-07	9.53414e-06	ENSG00000138398.17	PPIG	CARS-Cyp	ENST00000260970.7	NM_004792	GO:0000413	BP	NA	NA	HDA
MUSTN1	7.09389	-4.56614	0.880147	-5.18793	2.12644e-07	9.53414e-06	ENSG00000272573.6	MUSTN1	MUSTANG	ENST00000513520.1	NM_205853	GO:0001501	BP	NA	NA	IEA
HMGN2	324.008	-2.2384	0.431513	-5.18732	2.13346e-07	9.54723e-06	ENSG00000198830.11	HMGN2	HMG17	ENST00000468388.5	NM_005517	GO:0000785	BP	NA	NA	HDA
RP1L1	48.4117	1.55826	0.300402	5.18724	2.13437e-07	9.54723e-06	ENSG00000183638.6	RP1L1	DCDC4B	ENST00000382483.3	NM_178857	GO:0000226	BP	NA	NA	IBA
DCAF7	250.431	-1.60944	0.31032	-5.18639	2.14415e-07	9.57746e-06	ENSG00000136485.15	DCAF7	AN11	ENST00000614556.4	NM_001003725	GO:0000151	BP	NA	NA	IBA
EN2	39.3949	1.66022	0.320122	5.18621	2.14616e-07	9.57746e-06	ENSG00000164778.4	EN2	EN2	ENST00000297375.4	NM_001427	GO:0000228	BP	NA	NA	IBA
PRPSAP1	106.89	-1.47126	0.283712	-5.18575	2.15145e-07	9.58983e-06	ENSG00000161542.17	PRPSAP1	PAP39	ENST00000446526.7	NM_001330503	GO:0000287	BP	NA	NA	IBA
APEX2	48.3647	-1.69146	0.326289	-5.18393	2.17253e-07	9.63863e-06	ENSG00000169188.5	APEX2	APE2	ENST00000471758.1	NM_001271748	GO:0001650	BP	3410	4.2.99.18	IBA
HNRNPR	171.744	-1.59371	0.307526	-5.18235	2.19111e-07	9.70666e-06	ENSG00000125944.21	HNRNPR	HNRPR	ENST00000641107.1	NM_001102397	GO:0000375	BP	NA	NA	HDA
QKI	338.711	-1.72794	0.333438	-5.18219	2.19296e-07	9.70666e-06	ENSG00000112531.17	QKI	Hqk	ENST00000361758.8	NM_001301085	GO:0000003	BP	NA	NA	HDA
NDUFA4	67.1456	-1.50089	0.289659	-5.18157	2.2003e-07	9.72781e-06	ENSG00000189043.10	NDUFA4	CI-9k	ENST00000339600.5	NM_002489	GO:0003674	BP	190	1.6.99.3	IBA
RBBP4	264.722	-1.93684	0.37388	-5.18039	2.21424e-07	9.77809e-06	ENSG00000162521.19	RBBP4	NURF55	ENST00000414241.7	NM_001135255	GO:0000118	BP	NA	NA	HDA
RPL13A	1008.04	-2.07862	0.401933	-5.17156	2.32144e-07	1.02278e-05	ENSG00000142541.18	RPL13A	L13A	ENST00000621674.4	NM_001270491	GO:0000184	BP	3010	NA	HDA
SKP2	114.523	-1.01115	0.195574	-5.17019	2.33856e-07	1.02913e-05	ENSG00000145604.17	SKP2	FBL1	ENST00000513263.1	NM_001243120	GO:0000082	BP	4110	NA	IBA
H2BC15	73.5628	-2.07869	0.402124	-5.16929	2.34985e-07	1.03171e-05	ENSG00000233822.5	H2BC15	H2B/d	ENST00000612898.1	NM_003520	GO:0000785	BP	5322	NA	HDA
CNIH1	74.127	-1.83246	0.354643	-5.16705	2.37814e-07	1.04173e-05	ENSG00000100528.12	CNIH1	CNIH	ENST00000556113.1	NM_001009551	GO:0000139	BP	NA	NA	IEA
PCBP2	499.486	-1.90094	0.368109	-5.16407	2.41634e-07	1.05725e-05	ENSG00000197111.16	PCBP2	HNRNPE2	ENST00000552980.6	NM_001098620	GO:0000375	BP	NA	NA	HDA
SEPTIN11	195.886	-1.44023	0.278965	-5.16278	2.43309e-07	1.06335e-05	ENSG00000138758.12	SEPTIN11	SEPT11	ENST00000264893.10	NM_001306147	GO:0000166	BP	NA	NA	IBA
KIF21B	207.004	-1.51052	0.292654	-5.16144	2.4506e-07	1.06978e-05	ENSG00000116852.15	KIF21B	KIF21B	ENST00000332129.6	NM_001252100	GO:0000166	BP	NA	NA	IBA
SCAF4	275.885	-2.00765	0.389231	-5.15801	2.49592e-07	1.08707e-05	ENSG00000156304.15	SCAF4	SFRS15	ENST00000286835.11	NM_001145444	GO:0000122	BP	NA	NA	HDA
EIF2S3	197.27	-1.63665	0.317468	-5.15533	2.53189e-07	1.10022e-05	ENSG00000130741.11	EIF2S3	EIF2	ENST00000423068.1	NM_001415	GO:0000049	BP	3013	NA	HDA
SEPTIN2	223.884	-1.32054	0.256166	-5.15503	2.53596e-07	1.10073e-05	ENSG00000168385.18	SEPTIN2	DIFF6	ENST00000391973.6	NM_001008491	GO:0000003	BP	NA	NA	HDA
CYP2C19	13.9084	2.3099	0.448307	5.1525	2.57038e-07	1.1144e-05	ENSG00000165841.11	CYP2C19	CPCJ	ENST00000464755.1	NM_000769	GO:0001676	BP	590	1.14.14.1	IBA
PAICS	194.908	-1.46869	0.28512	-5.15112	2.58929e-07	1.12132e-05	ENSG00000128050.9	PAICS	ADE2	ENST00000514888.5	NM_001079524	GO:0000166	BP	230	6.3.2.6	HDA
ECH1	63.4726	-1.59775	0.310234	-5.15014	2.60296e-07	1.12498e-05	ENSG00000104823.9	ECH1	HPXEL	ENST00000601333.1	NM_001398	GO:0003674	BP	4146	5.3.3.-	HDA
TAGLN3	67.338	-2.29034	0.444719	-5.15009	2.60365e-07	1.12498e-05	ENSG00000144834.14	TAGLN3	NP22	ENST00000478951.5	NM_001008272	GO:0000122	BP	NA	NA	IEA
TFAP2A	130.45	-1.28053	0.248718	-5.14851	2.62569e-07	1.13193e-05	ENSG00000137203.15	TFAP2A	AP-2	ENST00000461628.5	NM_001032280	GO:0000122	BP	NA	NA	IBA
COX5A	76.6873	-2.45808	0.477534	-5.14745	2.64051e-07	1.13703e-05	ENSG00000178741.12	COX5A	COX	ENST00000322347.10	NM_004255	GO:0003674	BP	190	1.9.3.1	IBA
FUNDC2	100.913	-1.96191	0.381225	-5.14634	2.65613e-07	1.14247e-05	ENSG00000165775.18	FUNDC2	DC44	ENST00000475165.5	NM_023934	GO:0000422	BP	NA	NA	HDA
NLGN3	133.809	-1.91135	0.371628	-5.14317	2.70136e-07	1.15807e-05	ENSG00000196338.14	NLGN3	HNL3	ENST00000395855.6	NM_001166660	GO:0000902	BP	4514	NA	IBA
KDM4B	221.537	-1.10648	0.215135	-5.14316	2.70154e-07	1.15807e-05	ENSG00000127663.15	KDM4B	JMJD2B	ENST00000611640.4	NM_001370093	GO:0003674	BP	NA	NA	IBA
FAM136A	63.605	-1.38356	0.269119	-5.14106	2.73189e-07	1.16977e-05	ENSG00000035141.8	FAM136A	FAM136A	ENST00000037869.7	NM_001329752	GO:0005575	CC	NA	NA	IDA
SIPA1L2	52.817	1.81309	0.352695	5.14067	2.73765e-07	1.17092e-05	ENSG00000116991.11	SIPA1L2	SPAL2	ENST00000366630.5	NM_020808	GO:0003674	BP	NA	NA	IEA
NIPSNAP1	131.875	-1.5494	0.301606	-5.13717	2.78908e-07	1.19024e-05	ENSG00000184117.12	NIPSNAP1	NIPSNAP1	ENST00000216121.11	NM_001202502	GO:0003008	BP	NA	NA	IBA
OPN3	29.1976	-1.78075	0.346807	-5.13472	2.82571e-07	1.20452e-05	ENSG00000054277.14	OPN3	ECPN	ENST00000462265.5	NM_001030011	GO:0001750	BP	NA	NA	IBA
NID2	113.471	-1.65743	0.322869	-5.13343	2.84502e-07	1.21004e-05	ENSG00000087303.18	NID2	NID-2	ENST00000556686.1	NM_007361	GO:0003674	BP	NA	NA	HDA
OBSL1	197.67	-1.26429	0.246346	-5.13217	2.86425e-07	1.21686e-05	ENSG00000124006.15	OBSL1	OBSL1	ENST00000462534.5	NM_001173408	GO:0000226	BP	NA	NA	IBA
C14orf132	238.829	-1.46447	0.285407	-5.13117	2.87944e-07	1.22059e-05	ENSG00000227051.7	C14orf132	C14orf88	ENST00000553764.1	NM_001252507	GO:0005575	CC	NA	NA	IEA
LRP6	133.773	-1.74023	0.339166	-5.13092	2.88323e-07	1.22084e-05	ENSG00000070018.9	LRP6	ADCAD2	ENST00000540527.5	NM_002336	GO:0000003	BP	4310	NA	IBA
CLASP1	297.295	-2.09177	0.407724	-5.13036	2.89183e-07	1.22311e-05	ENSG00000074054.20	CLASP1	MAST1	ENST00000646274.1	NM_001142273	GO:0000086	BP	NA	NA	HDA
ADGRA2	82.4888	-1.53994	0.30029	-5.12819	2.92542e-07	1.23595e-05	ENSG00000020181.18	ADGRA2	GPR124	ENST00000428068.5	NM_032777	GO:0001525	BP	NA	NA	IBA
GREB1	178.803	-1.70466	0.332636	-5.12469	2.98022e-07	1.25771e-05	ENSG00000196208.14	GREB1	GREB1	ENST00000628795.2	NM_014668	GO:0005575	CC	NA	NA	HDA
LIMD1	109.514	-1.50514	0.293758	-5.12373	2.99543e-07	1.26269e-05	ENSG00000144791.10	LIMD1	LIMD1	ENST00000465039.5	NM_014240	GO:0000902	BP	NA	NA	IBA
KIF20B	31.2737	-1.8365	0.358444	-5.12353	2.99866e-07	1.26269e-05	ENSG00000138182.15	KIF20B	CT90	ENST00000260753.8	NM_001284259	GO:0000166	BP	NA	NA	IBA
DHCR7	140.874	-1.69081	0.330108	-5.122	3.0231e-07	1.27157e-05	ENSG00000172893.16	DHCR7	SLOS	ENST00000534795.5	NM_001163817	GO:0000166	BP	100	1.3.1.21	EXP
RFFL	65.5661	-1.63173	0.318776	-5.11874	3.07581e-07	1.29232e-05	ENSG00000092871.17	RFFL	CARP-2	ENST00000315249.11	NM_001017368	GO:0000209	BP	NA	NA	HDA
RAB3A	62.8375	-2.19665	0.429244	-5.11748	3.09642e-07	1.29954e-05	ENSG00000105649.10	RAB3A	RAB3A	ENST00000222256.8	NM_002866	GO:0000003	BP	NA	NA	HDA
SLC44A2	347.14	-2.12039	0.414451	-5.11615	3.11829e-07	1.30584e-05	ENSG00000129353.15	SLC44A2	CTL2	ENST00000590382.5	NM_001145056	GO:0000323	BP	NA	NA	HDA
MEGF10	133.698	-1.73644	0.339534	-5.11417	3.15129e-07	1.31821e-05	ENSG00000145794.17	MEGF10	EMARDD	ENST00000515002.1	NM_001256545	GO:0001775	BP	NA	NA	IBA
SORBS3	84.7478	-1.9351	0.378555	-5.11181	3.19091e-07	1.33332e-05	ENSG00000120896.13	SORBS3	SCAM-1	ENST00000523941.5	NM_001018003	GO:0000122	BP	NA	NA	HDA
SRSF9	138.395	-1.82294	0.356651	-5.11129	3.19963e-07	1.3355e-05	ENSG00000111786.9	SRSF9	SFRS9	ENST00000548792.1	NM_003769	GO:0000245	BP	3040	NA	HDA
FBXL7	63.9056	-1.50191	0.293901	-5.11025	3.21737e-07	1.34143e-05	ENSG00000183580.10	FBXL7	FBL6	ENST00000510662.1	NM_001278317	GO:0000086	BP	NA	NA	IBA
CTPS2	71.6304	-1.5256	0.298567	-5.10975	3.22588e-07	1.3435e-05	ENSG00000047230.15	CTPS2	CTPS2	ENST00000483053.1	NM_001144002	GO:0000166	BP	240	6.3.4.2	IBA
LINC00639	32.3931	1.45045	0.284052	5.10629	3.28539e-07	1.36679e-05	ENSG00000259070.7	LINC00639	LINC00639	ENST00000557440.1	NR_039982	NA	NA	NA	NA	NA
SYNCRIP	182.211	-1.77617	0.348012	-5.10376	3.32965e-07	1.38369e-05	ENSG00000135316.19	SYNCRIP	GRY-RBP	ENST00000616122.4	NM_001159673	GO:0000375	BP	NA	NA	HDA
ADAMTS20	36.1248	-1.76741	0.346407	-5.10212	3.35873e-07	1.39426e-05	ENSG00000173157.17	ADAMTS20	ADAM-TS20	ENST00000549670.5	NM_025003	GO:0003674	BP	NA	NA	IEA
ATXN7L3B	148.62	-1.36752	0.26835	-5.09605	3.46814e-07	1.43679e-05	ENSG00000253719.4	ATXN7L3B	lnc-SCA7	ENST00000519948.3	NM_001136262	GO:0003674	BP	NA	NA	IBA
UQCRC1	250.841	-1.64182	0.322177	-5.09602	3.46875e-07	1.43679e-05	ENSG00000010256.11	UQCRC1	D3S3191	ENST00000471189.5	NM_003365	GO:0003674	BP	190	1.10.2.2	HDA
ACOX3	30.0846	-1.9006	0.373124	-5.09376	3.5104e-07	1.45089e-05	ENSG00000087008.16	ACOX3	ACOX3	ENST00000356406.9	NM_001101667	GO:0000166	BP	71	1.3.3.6	HDA
DKFZP434A062	49.4773	1.42078	0.278961	5.09311	3.52232e-07	1.45378e-05	ENSG00000262075.3	DKFZP434A062	DKFZP434A062	ENST00000601276.2	NR_026964	NA	NA	NA	NA	NA
GLO1	81.5184	-1.71442	0.336625	-5.09297	3.52503e-07	1.45378e-05	ENSG00000124767.7	GLO1	GLOD1	ENST00000373365.4	NM_006708	GO:0002376	BP	620	4.4.1.5	HDA
EVL	154.409	-1.40504	0.275898	-5.0926	3.53192e-07	1.45504e-05	ENSG00000196405.13	EVL	RNB6	ENST00000557023.1	NM_001330221	GO:0000902	BP	NA	NA	HDA
INHBC	21.1678	1.58445	0.311213	5.09121	3.55788e-07	1.46415e-05	ENSG00000175189.4	INHBC	IHBC	ENST00000309668.2	NM_005538	GO:0000165	BP	4060	NA	IBA
LPCAT1	111.764	-1.63242	0.320865	-5.08755	3.62727e-07	1.4911e-05	ENSG00000153395.10	LPCAT1	AGPAT10	ENST00000627969.2	NM_024830	GO:0000139	BP	564	2.3.1.67	HDA
TAB1	71.9064	-1.62266	0.319005	-5.08661	3.64516e-07	1.49684e-05	ENSG00000100324.14	TAB1	3'-Tab1	ENST00000216160.10	NM_006116	GO:0000165	BP	4010	NA	IBA
GALR1	48.3802	1.79811	0.353649	5.08445	3.68698e-07	1.51238e-05	ENSG00000166573.6	GALR1	GALNR	ENST00000582943.1	NM_001480	GO:0001653	BP	4080	NA	IBA
SNRPC	61.2705	-1.98523	0.390531	-5.08341	3.70725e-07	1.51849e-05	ENSG00000124562.10	SNRPC	U1C	ENST00000244520.9	NM_003093	GO:0000243	BP	3040	NA	HDA
RFX7	171.828	-1.46212	0.287634	-5.08327	3.70985e-07	1.51849e-05	ENSG00000181827.15	RFX7	RFXDC2	ENST00000559847.6	NM_001368073	GO:0000976	BP	NA	NA	IBA
LINC01482	12.2155	2.58533	0.508699	5.08223	3.73029e-07	1.52521e-05	ENSG00000267659.5	LINC01482	LINC01482	ENST00000591754.1	NR_110825	NA	NA	NA	NA	NA
BSG	515.715	-2.00615	0.394794	-5.08151	3.74454e-07	1.52867e-05	ENSG00000172270.22	BSG	5F7	ENST00000545507.6	NM_001322243	GO:0000003	BP	NA	NA	HDA
KRT73-AS1	18.7707	1.92719	0.379265	5.08139	3.74677e-07	1.52867e-05	ENSG00000257495.5	KRT73-AS1	KRT73-AS1	ENST00000551089.5	NR_126005	NA	NA	NA	NA	NA
SIMC1	94.926	-1.54845	0.3051	-5.07523	3.87023e-07	1.5723e-05	ENSG00000170085.18	SIMC1	C5orf25	ENST00000508769.1	NM_001308195	GO:0003674	MF	NA	NA	IBA
DCTN2	220.928	-1.15463	0.227572	-5.07368	3.90186e-07	1.58255e-05	ENSG00000175203.17	DCTN2	DCTN50	ENST00000550988.5	NM_001261412	GO:0000086	BP	4962	NA	HDA
SNRPD2	78.5901	-1.7801	0.351124	-5.06972	3.98397e-07	1.61334e-05	ENSG00000125743.11	SNRPD2	SMD2	ENST00000342669.7	NM_001369751	GO:0000245	BP	3040	NA	HDA
VNN3	13.5202	2.17876	0.429998	5.06691	4.04325e-07	1.6356e-05	ENSG00000093134.15	VNN3	HSA238982	ENST00000367927.9	NM_001291702	GO:0003674	BP	NA	NA	IBA
LAMB1	162.34	-1.25762	0.248268	-5.06559	4.07127e-07	1.64519e-05	ENSG00000091136.15	LAMB1	CLM	ENST00000472714.1	NM_002291	GO:0000902	BP	4510	NA	HDA
LOC100507336	51.0992	1.35767	0.268034	5.06529	4.07774e-07	1.64606e-05	ENSG00000228793.2	LOC100507336	LOC100507336	NA	XR_001743929	NA	NA	NA	NA	NA
RCOR3	82.7215	-1.56421	0.308998	-5.0622	4.14448e-07	1.67123e-05	ENSG00000117625.14	RCOR3	RCOR3	ENST00000534478.5	NM_001136223	GO:0000981	BP	NA	NA	IBA
CAND1	205.723	-1.49885	0.296128	-5.06151	4.15951e-07	1.67551e-05	ENSG00000111530.13	CAND1	TIP120	ENST00000539109.1	NM_001329674	GO:0000151	BP	NA	NA	HDA
SNHG29	155.193	-1.68301	0.332626	-5.05976	4.19794e-07	1.68742e-05	ENSG00000175061.18	SNHG29	C17orf45	ENST00000584177.5	NM_152350	GO:0005575	BP	NA	NA	IEA
AGPAT1	175.078	-1.63514	0.323495	-5.05461	4.31267e-07	1.73171e-05	ENSG00000204310.13	AGPAT1	1-AGPAT1	ENST00000399827.5	NM_001371437	GO:0001816	BP	561	2.3.1.51	HDA
DDX50	38.2049	-2.13199	0.421881	-5.05353	4.3372e-07	1.73789e-05	ENSG00000107625.14	DDX50	GU2	ENST00000373585.7	NM_024045	GO:0000166	CC	NA	NA	HDA
TMEM198B	71.5951	-1.68503	0.333583	-5.0513	4.38811e-07	1.75644e-05	ENSG00000182796.14	TMEM198B	TMEM198B	ENST00000635977.1	NM_001013700	NA	NA	NA	NA	NA
ECI2	45.4061	-1.48535	0.294254	-5.04785	4.46802e-07	1.78655e-05	ENSG00000198721.13	ECI2	ACBD2	ENST00000380118.7	NM_001166010	GO:0000062	BP	71	5.3.3.8	HDA
PCCB	72.2195	-1.34543	0.266627	-5.04612	4.50876e-07	1.80095e-05	ENSG00000114054.14	PCCB	PCCB	ENST00000251654.8	NM_000532	GO:0000166	BP	280	6.4.1.3	IEA
FOXD2	39.0769	-1.4494	0.287257	-5.04565	4.51984e-07	1.80348e-05	ENSG00000186564.6	FOXD2	FKHL17	ENST00000334793.5	NM_004474	GO:0000981	BP	NA	NA	IBA
RCN2	266.987	-1.97634	0.391934	-5.04254	4.59381e-07	1.83108e-05	ENSG00000117906.14	RCN2	E6BP	ENST00000394885.7	NM_001271837	GO:0003674	CC	NA	NA	IBA
WBP11	120.959	-1.78978	0.355169	-5.03923	4.674e-07	1.85924e-05	ENSG00000084463.8	WBP11	NPWBP	ENST00000535638.5	NM_016312	GO:0000375	BP	3040	NA	HDA
APEX1	137.988	-1.89339	0.375731	-5.03922	4.67423e-07	1.85924e-05	ENSG00000100823.12	APEX1	APE	ENST00000556296.1	NM_001244249	GO:0000082	BP	3410	4.2.99.18	HDA
SNRPE	54.6033	-1.79768	0.357014	-5.03533	4.77017e-07	1.89368e-05	ENSG00000182004.13	SNRPE	HYPT11	ENST00000483099.5	NM_001304464	GO:0000245	BP	3040	NA	IBA
MED4	36.1317	-1.90325	0.37798	-5.03531	4.77076e-07	1.89368e-05	ENSG00000136146.15	MED4	ARC36	ENST00000495013.5	NM_001270629	GO:0003674	BP	NA	NA	HDA
MCL1	151.993	-1.38957	0.275999	-5.03467	4.7866e-07	1.89799e-05	ENSG00000143384.14	MCL1	BCL2L3	ENST00000620947.4	NM_001197320	GO:0001709	BP	NA	NA	IBA
BLOC1S5	46.2964	-2.15955	0.429116	-5.03255	4.8399e-07	1.91712e-05	ENSG00000188428.20	BLOC1S5	BLOS5	ENST00000397457.6	NM_001199322	GO:0003674	BP	NA	NA	IBA
CRKL	135.097	-1.52309	0.30272	-5.03135	4.8703e-07	1.92716e-05	ENSG00000099942.13	CRKL	CRKL	ENST00000354336.7	NM_005207	GO:0000003	BP	4010	NA	HDA
SNRNP200	317.623	-1.41269	0.280788	-5.03115	4.87542e-07	1.92718e-05	ENSG00000144028.15	SNRNP200	ASCC3L1	ENST00000323853.9	NM_014014	GO:0000166	BP	3040	3.6.4.13	HDA
TMEM256	16.116	-1.91627	0.381146	-5.02765	4.96531e-07	1.96068e-05	ENSG00000205544.4	TMEM256	C17orf61	ENST00000302422.3	NM_152766	GO:0003674	BP	NA	NA	HDA
COL2A1	305.603	-1.42134	0.282718	-5.02743	4.97098e-07	1.96089e-05	ENSG00000139219.19	COL2A1	ANFH	ENST00000546974.1	NM_001844	GO:0001501	BP	4510	NA	HDA
TMED10	167.362	-1.63832	0.325948	-5.02631	5.00009e-07	1.97033e-05	ENSG00000170348.9	TMED10	P24(DELTA)	ENST00000555036.1	NM_006827	GO:0000139	BP	NA	NA	IBA
R3HDM1	123.65	-1.68359	0.33498	-5.02594	5.00974e-07	1.97093e-05	ENSG00000048991.16	R3HDM1	R3HDM	ENST00000483021.5	NM_001282798	GO:0003674	MF	NA	NA	HDA
IL22RA1	13.6983	2.07952	0.413764	5.02585	5.01199e-07	1.97093e-05	ENSG00000142677.4	IL22RA1	CRF2-9	ENST00000270800.1	NM_021258	GO:0003674	BP	4060	NA	IBA
SNCG	36.4038	-1.74218	0.346707	-5.02494	5.03585e-07	1.97827e-05	ENSG00000173267.14	SNCG	BCSG1	ENST00000465679.5	NM_001330120	GO:0001505	BP	NA	NA	HDA
L1TD1	61.3691	-1.57748	0.313972	-5.02426	5.05367e-07	1.98323e-05	ENSG00000240563.2	L1TD1	ECAT11	ENST00000498273.1	NM_001164835	GO:0003674	BP	NA	NA	IBA
TLX3	27.2579	-2.14117	0.426603	-5.01911	5.19109e-07	2.03087e-05	ENSG00000164438.6	TLX3	HOX11L2	ENST00000296921.5	NM_021025	GO:0000981	BP	NA	NA	IDA
HNRNPA3	229.606	-1.86395	0.371558	-5.01656	5.26038e-07	2.05587e-05	ENSG00000170144.21	HNRNPA3	2610510D13Rik	ENST00000392524.6	NM_001330247	GO:0000375	BP	3040	NA	HDA
INSIG2	53.45	-1.78727	0.35635	-5.01548	5.29005e-07	2.06534e-05	ENSG00000125629.15	INSIG2	INSIG-2	ENST00000411929.5	NM_001321329	GO:0001101	BP	NA	NA	IDA
MDC1	125.852	-1.93921	0.386814	-5.01328	5.35092e-07	2.0866e-05	ENSG00000137337.15	MDC1	NFBD1	ENST00000489008.1	NM_014641	GO:0000075	BP	NA	NA	IDA
LHX6	14.9474	2.10597	0.420103	5.01298	5.35923e-07	2.0866e-05	ENSG00000106852.15	LHX6	LHX6.1	ENST00000482062.1	NM_001242333	GO:0000976	BP	NA	NA	IBA
MFF	75.2952	-1.64804	0.328768	-5.01277	5.36517e-07	2.0866e-05	ENSG00000168958.20	MFF	C2orf33	ENST00000423098.5	NM_001277061	GO:0000266	BP	NA	NA	IDA
NDRG3	87.4501	-1.85246	0.369551	-5.01273	5.36642e-07	2.0866e-05	ENSG00000101079.21	NDRG3	NDRG3	ENST00000422536.2	NM_022477	GO:0000003	BP	NA	NA	HDA
ZCCHC17	41.1511	-1.73257	0.345657	-5.01239	5.37582e-07	2.08812e-05	ENSG00000121766.16	ZCCHC17	HSPC251	ENST00000546109.5	NM_001282566	GO:0003674	CC	NA	NA	HDA
PLAC4	50.5573	1.69062	0.337642	5.00713	5.52475e-07	2.14324e-05	ENSG00000280109.3	PLAC4	C21orf115	ENST00000623119.1	NR_148920	NA	NA	NA	NA	NA
UBA52	177.013	-1.74703	0.34893	-5.00683	5.53338e-07	2.14324e-05	ENSG00000221983.8	UBA52	CEP52	ENST00000596304.5	NM_001033930	GO:0000122	BP	3010	NA	HDA
TTBK2	97.1104	-1.20883	0.241439	-5.00679	5.53461e-07	2.14324e-05	ENSG00000128881.17	TTBK2	SCA11	ENST00000267890.10	NM_173500	GO:0000166	BP	NA	NA	HDA
PIKFYVE	103.923	-2.05606	0.410919	-5.00357	5.62778e-07	2.17601e-05	ENSG00000115020.17	PIKFYVE	CFD	ENST00000392202.7	NM_001002881	GO:0000045	BP	562	2.7.1.150	IC
TSPAN6	76.6267	-1.62772	0.325318	-5.00347	5.63066e-07	2.17601e-05	ENSG00000000003.15	TSPAN6	T245	ENST00000496771.5	NM_001278740	GO:0001816	BP	NA	NA	HDA
HSP90AB1	1330.55	-2.2357	0.446923	-5.00244	5.66085e-07	2.18494e-05	ENSG00000096384.20	HSP90AB1	D6S182	ENST00000620073.4	NM_001271969	GO:0000003	BP	4141	NA	HDA
SOX12	113.434	-1.21393	0.242676	-5.00229	5.66526e-07	2.18494e-05	ENSG00000177732.9	SOX12	SOX22	ENST00000342665.4	NM_006943	GO:0000976	BP	NA	NA	IBA
ACBD3	43.6455	-1.83906	0.367807	-5.00006	5.73118e-07	2.20813e-05	ENSG00000182827.9	ACBD3	GCP60	ENST00000366812.5	NM_022735	GO:0000062	BP	NA	NA	HDA
TMSB10	77.038	-1.97577	0.395229	-4.99905	5.76132e-07	2.21741e-05	ENSG00000034510.6	TMSB10	MIG12	ENST00000233143.5	NM_021103	GO:0003674	BP	NA	NA	IBA
CTCFL	27.3253	1.57965	0.316001	4.99886	5.76692e-07	2.21741e-05	ENSG00000124092.12	CTCFL	BORIS	ENST00000608440.5	NM_001269040	GO:0000003	BP	NA	NA	IBA
NNAT	315.927	-2.26353	0.452878	-4.9981	5.78992e-07	2.22401e-05	ENSG00000053438.11	NNAT	Peg5	ENST00000649697.1	NM_001322802	GO:0002790	BP	NA	NA	IBA
FEZ1	114.729	-1.38593	0.277347	-4.99711	5.81972e-07	2.2332e-05	ENSG00000149557.14	FEZ1	UNC-76	ENST00000648911.1	NM_005103	GO:0000045	BP	NA	NA	IBA
PRXL2B	95.996	-1.57739	0.315843	-4.99422	5.9074e-07	2.25907e-05	ENSG00000157870.17	PRXL2B	C1orf93	ENST00000629660.1	NM_001195736	GO:0001516	BP	NA	NA	HDA
DLGAP1	120.085	-1.34379	0.269074	-4.99413	5.91029e-07	2.25907e-05	ENSG00000170579.17	DLGAP1	DAP-1	ENST00000486430.1	NM_001003809	GO:0003674	BP	NA	NA	IEA
PPP2R5D	118.359	-2.03336	0.407153	-4.99411	5.91087e-07	2.25907e-05	ENSG00000112640.16	PPP2R5D	B56D	ENST00000485511.5	NM_001270476	GO:0000159	BP	3015	NA	IBA
ZNF556	31.7043	1.52509	0.305565	4.99105	6.00534e-07	2.29057e-05	ENSG00000172000.7	ZNF556	ZNF556	ENST00000586470.5	NM_001300843	GO:0000981	BP	NA	NA	IBA
LOC105374428	3.68073	3.87482	0.776481	4.99023	6.03064e-07	2.29792e-05	ENSG00000250781.2	LOC105374428	LOC105374428	ENST00000503321.1	NR_134668	NA	NA	NA	NA	NA
CIART	38.5809	-1.95255	0.391324	-4.98959	6.05088e-07	2.30125e-05	ENSG00000159208.16	CIART	C1orf51	ENST00000447007.5	NM_001300838	GO:0000976	BP	NA	NA	IBA
LINC00934	9.08427	2.45886	0.492807	4.9895	6.05371e-07	2.30125e-05	ENSG00000281196.1	LINC00934	LINC00934	ENST00000630357.1	NR_024246	NA	NA	NA	NA	NA
PSMD10	62.2629	-1.66302	0.333313	-4.98937	6.05751e-07	2.30125e-05	ENSG00000101843.19	PSMD10	dJ889N15.2	ENST00000340200.5	NM_002814	GO:0000079	BP	NA	NA	IBA
RPL37A	374.084	-2.32236	0.465543	-4.9885	6.08488e-07	2.30934e-05	ENSG00000197756.10	RPL37A	L37A	ENST00000491306.5	NM_000998	GO:0000184	BP	3010	NA	HDA
EID1	118.726	-1.72923	0.346676	-4.98802	6.10006e-07	2.3128e-05	ENSG00000255302.5	EID1	C15orf3	ENST00000530028.2	NM_014335	GO:0000122	BP	NA	NA	IDA
DAG1	362.186	-1.94822	0.390739	-4.98599	6.16453e-07	2.33491e-05	ENSG00000173402.12	DAG1	156DAG	ENST00000515359.6	NM_001165928	GO:0000165	BP	4512	NA	HDA
CALM1	199.206	-1.81662	0.364384	-4.98545	6.18169e-07	2.33706e-05	ENSG00000198668.13	CALM1	CALML2	ENST00000555132.5	NM_001166106	GO:0000165	BP	4020	NA	HDA
FLJ22447	9.65605	2.12866	0.427023	4.98489	6.19975e-07	2.34127e-05	ENSG00000232774.8	FLJ22447	FLJ22447	ENST00000556717.2	NR_039985	NA	NA	NA	NA	NA
ATP5PO	109.794	-1.80891	0.36296	-4.98377	6.23584e-07	2.35256e-05	ENSG00000241837.7	ATP5PO	ATP5O	ENST00000429238.2	NM_001697	GO:0003674	BP	190	3.6.3.14	HDA
CCT6A	112.318	-1.22483	0.245935	-4.98028	6.34917e-07	2.39295e-05	ENSG00000146731.11	CCT6A	CCT-zeta	ENST00000275603.8	NM_001009186	GO:0000166	BP	NA	NA	HDA
LOC101927741	34.9955	1.36038	0.273229	4.9789	6.39483e-07	2.40777e-05	ENSG00000287299.1	LOC101927741	LOC101927741	NA	XR_001739164	NA	NA	NA	NA	NA
TRIM28	438.245	-1.73159	0.34788	-4.97756	6.43896e-07	2.42199e-05	ENSG00000130726.12	TRIM28	KAP1	ENST00000593582.5	NM_005762	GO:0000003	BP	NA	NA	EXP
SOX2-OT	81.3786	1.25778	0.252778	4.97582	6.49707e-07	2.44144e-05	ENSG00000242808.10	SOX2-OT	NCRNA00043	ENST00000646056.1	NR_004053	GO:0007275	BP	NA	NA	IEA
EXOSC8	39.1718	-1.54066	0.30968	-4.97499	6.52499e-07	2.44951e-05	ENSG00000120699.13	EXOSC8	CIP3	ENST00000489088.5	NM_181503	GO:0000176	BP	3018	NA	IBA
TRIM71	109.627	-1.05491	0.212093	-4.9738	6.56546e-07	2.46204e-05	ENSG00000206557.6	TRIM71	LIN-41	ENST00000383763.5	NM_001039111	GO:0000082	BP	NA	NA	IBA
CBLN1	22.522	2.01941	0.406024	4.97362	6.57129e-07	2.46204e-05	ENSG00000102924.12	CBLN1	CBLN1	ENST00000564786.1	NM_004352	GO:0002790	BP	NA	NA	HDA
HNRNPL	260.419	-1.69158	0.340131	-4.97332	6.58151e-07	2.46344e-05	ENSG00000104824.18	HNRNPL	HNRPL	ENST00000594769.5	NM_001005335	GO:0000375	BP	NA	NA	HDA
DRAIC	113.364	1.17299	0.235956	4.97122	6.65323e-07	2.48784e-05	ENSG00000245750.10	DRAIC	DRAIC	ENST00000558633.5	NR_026979	NA	NA	NA	NA	NA
PPM1G	160.172	-1.56779	0.315598	-4.96768	6.77593e-07	2.52875e-05	ENSG00000115241.11	PPM1G	PP2CG	ENST00000344034.4	NM_177983	GO:0003674	BP	NA	NA	IBA
SLC25A45	57.5086	1.59316	0.320861	4.96524	6.86149e-07	2.55566e-05	ENSG00000162241.12	SLC25A45	SLC25A45	ENST00000534338.1	NM_001077241	GO:0003674	BP	NA	NA	IBA
PLXDC1	39.1498	1.85859	0.374321	4.96522	6.86231e-07	2.55566e-05	ENSG00000161381.14	PLXDC1	TEM3	ENST00000315392.8	NM_020405	GO:0001525	BP	NA	NA	IDA
DGKG	33.9811	2.06509	0.415924	4.96505	6.86819e-07	2.55566e-05	ENSG00000058866.15	DGKG	DAGK3	ENST00000265022.7	NM_001080744	GO:0000166	BP	561	2.7.1.107	IBA
PRKX	129.856	-1.60219	0.322782	-4.96369	6.9165e-07	2.56862e-05	ENSG00000183943.6	PRKX	PKX1	ENST00000496648.1	NM_005044	GO:0000166	BP	4010	2.7.11.11	IBA
TET2	121.55	-0.976999	0.1969	-4.96191	6.98031e-07	2.58979e-05	ENSG00000168769.14	TET2	KIAA1546	ENST00000305737.6	NM_001127208	GO:0002376	BP	NA	NA	IBA
BCOR	143.231	-1.27328	0.256675	-4.96067	7.02495e-07	2.60382e-05	ENSG00000183337.18	BCOR	ANOP2	ENST00000442018.5	NM_001123383	GO:0000122	BP	NA	NA	IDA
SUPT3H	35.2388	-1.40629	0.283532	-4.9599	7.05306e-07	2.6078e-05	ENSG00000196284.17	SUPT3H	SPT3	ENST00000475057.5	NM_001261823	GO:0000123	BP	NA	NA	IBA
TPM3	216.32	-1.36652	0.275519	-4.95981	7.05624e-07	2.6078e-05	ENSG00000143549.21	TPM3	CAPM1	ENST00000611659.4	NM_001043351	GO:0001725	BP	4260	NA	HDA
GLIDR	70.4314	1.33981	0.270148	4.95956	7.06519e-07	2.60857e-05	ENSG00000278175.4	GLIDR	LINC01172	ENST00000627065.1	NM_203448	NA	NA	NA	NA	NA
HSPG2	699.775	-1.11407	0.224674	-4.95862	7.0997e-07	2.61877e-05	ENSG00000142798.20	HSPG2	HSPG	ENST00000486901.1	NM_001291860	GO:0000323	BP	4512	NA	HDA
BCL11A	85.189	1.2932	0.260843	4.95778	7.13042e-07	2.62756e-05	ENSG00000119866.22	BCL11A	BCL11A-L	ENST00000646249.1	NM_001363864	GO:0000122	BP	NA	NA	IBA
TM7SF3	78.6686	-1.61822	0.326427	-4.95736	7.14568e-07	2.63063e-05	ENSG00000064115.11	TM7SF3	TM7SF3	ENST00000544179.1	NM_016551	GO:0002790	BP	NA	NA	HDA
TXNDC17	44.3666	-1.76346	0.35574	-4.95715	7.15342e-07	2.63094e-05	ENSG00000129235.11	TXNDC17	TRP14	ENST00000250101.9	NM_032731	GO:0003674	BP	NA	NA	HDA
ELAVL2	33.8375	-1.73955	0.351026	-4.95561	7.21031e-07	2.64883e-05	ENSG00000107105.15	ELAVL2	HEL-N1	ENST00000423281.1	NM_001171195	GO:0000375	BP	NA	NA	HDA
RPSA	536.952	-2.14111	0.432087	-4.95527	7.22302e-07	2.64883e-05	ENSG00000168028.14	RPSA	37LRP	ENST00000301821.10	NM_001304288	GO:0000028	BP	3010	NA	HDA
GRSF1	115.103	-1.5057	0.303886	-4.95481	7.24009e-07	2.64883e-05	ENSG00000132463.14	GRSF1	GRSF1	ENST00000254799.10	NM_001098477	GO:0002009	BP	NA	NA	HDA
BUB3	114.366	-1.55327	0.313488	-4.9548	7.2403e-07	2.64883e-05	ENSG00000154473.18	BUB3	BUB3L	ENST00000368865.8	NM_001007793	GO:0000003	BP	4110	NA	IBA
YWHAE	318.085	-1.79012	0.361294	-4.95473	7.24293e-07	2.64883e-05	ENSG00000108953.17	YWHAE	14-3-3E	ENST00000628059.1	NM_006761	GO:0000086	BP	4110	NA	HDA
HERPUD2	72.6841	-1.68315	0.339707	-4.95471	7.24383e-07	2.64883e-05	ENSG00000122557.11	HERPUD2	HERPUD2	ENST00000396081.5	NM_022373	GO:0000003	BP	NA	NA	IBA
IGF2BP2	155.161	-1.87331	0.378277	-4.95221	7.33767e-07	2.67874e-05	ENSG00000073792.16	IGF2BP2	IMP-2	ENST00000382199.6	NM_001007225	GO:0001816	BP	NA	NA	HDA
PRR36	58.1633	-1.40502	0.283719	-4.95215	7.33968e-07	2.67874e-05	ENSG00000183248.12	PRR36	PRR36	ENST00000618550.4	NM_001080403	NA	NA	NA	NA	NA
ROCK1P1	43.2394	1.5738	0.318188	4.94613	7.57039e-07	2.76029e-05	ENSG00000263006.6	ROCK1P1	ROCK1P	ENST00000576266.5	NR_033770	NA	NA	NA	NA	NA
SLC7A8	98.3385	1.96828	0.398011	4.94529	7.60314e-07	2.76958e-05	ENSG00000092068.20	SLC7A8	LAT2	ENST00000397310.6	NM_001267036	GO:0002376	BP	4974	NA	EXP
LOC101928035	15.7784	2.00396	0.405325	4.9441	7.64968e-07	2.78387e-05	ENSG00000261404.7	LOC101928035	LOC101928035	ENST00000641127.1	NR_104657	NA	NA	NA	NA	NA
H1-10	145.936	-1.8854	0.381433	-4.94294	7.69528e-07	2.79779e-05	ENSG00000184897.6	H1-10	H1.10	ENST00000333762.5	NM_006026	GO:0000018	BP	NA	NA	HDA
LSM12	118.939	-1.94849	0.394294	-4.94172	7.74347e-07	2.81262e-05	ENSG00000161654.10	LSM12	PNAS-135	ENST00000591247.5	NM_001369484	NA	NA	NA	NA	NA
LSM4	104.777	-1.64064	0.332113	-4.94	7.81242e-07	2.83226e-05	ENSG00000130520.11	LSM4	GRP	ENST00000593829.5	NM_001252129	GO:0000288	BP	3018	NA	HDA
TUBG2	35.5547	-1.58408	0.320693	-4.93955	7.83023e-07	2.83602e-05	ENSG00000037042.9	TUBG2	TUBG2	ENST00000251412.7	NM_001320509	GO:0000003	BP	NA	NA	IBA
MARVELD1	75.9461	-1.17181	0.237254	-4.93904	7.85068e-07	2.84072e-05	ENSG00000155254.13	MARVELD1	GB14	ENST00000451097.5	NM_031484	GO:0003674	BP	NA	NA	IBA
PSRC1	32.9505	-1.52906	0.309609	-4.93868	7.8655e-07	2.84338e-05	ENSG00000134222.16	PSRC1	DDA3	ENST00000369904.7	NM_001005290	GO:0000070	BP	NA	NA	IDA
PFDN5	119.32	-1.73822	0.352	-4.93813	7.88748e-07	2.84862e-05	ENSG00000123349.15	PFDN5	MM-1	ENST00000550069.1	NM_002624	GO:0001654	BP	NA	NA	IBA
BCL2L15	36.38	1.56363	0.316677	4.93764	7.90756e-07	2.85046e-05	ENSG00000188761.13	BCL2L15	Bfk	ENST00000369580.3	NM_001010922	GO:0003674	BP	NA	NA	IBA
CBFB	66.6229	-1.50684	0.305362	-4.9346	8.03144e-07	2.88965e-05	ENSG00000067955.15	CBFB	PEBP2B	ENST00000564034.5	NM_001368707	GO:0000122	BP	NA	NA	HDA
BAZ1B	138.893	-1.24479	0.252383	-4.93213	8.13385e-07	2.92117e-05	ENSG00000009954.11	BAZ1B	WBSCR10	ENST00000339594.8	NM_001370402	GO:0000166	BP	NA	NA	IDA
COX1	8774.87	-1.3008	0.263741	-4.93211	8.13441e-07	2.92117e-05	ENSG00000198804.2	COX1	COI	NA	YP_003024028	GO:0003674	BP	190	1.9.3.1	IBA
UQCRC2	81.6563	-1.56003	0.316339	-4.93152	8.15927e-07	2.92734e-05	ENSG00000140740.11	UQCRC2	MC3DN5	ENST00000630839.2	NM_003366	GO:0003674	BP	190	1.10.2.2	HDA
LINC01133	10.0667	2.41099	0.488925	4.9312	8.17254e-07	2.92934e-05	ENSG00000224259.7	LINC01133	LINC01133	ENST00000443364.6	NR_038849	NA	NA	NA	NA	NA
MYO1E	52.8212	-2.12768	0.431526	-4.9306	8.19787e-07	2.93566e-05	ENSG00000157483.9	MYO1E	FSGS6	ENST00000288235.8	NM_004998	GO:0000146	BP	NA	NA	HDA
RPL8	803.49	-2.29247	0.465124	-4.92873	8.2765e-07	2.96103e-05	ENSG00000161016.18	RPL8	L8	ENST00000534781.1	NM_000973	GO:0000184	BP	3010	NA	EXP
CAPRIN1	343.749	-1.63208	0.331211	-4.9276	8.32447e-07	2.97539e-05	ENSG00000135387.21	CAPRIN1	GPIAP1	ENST00000341394.8	NM_005898	GO:0000902	BP	NA	NA	HDA
RTL8C	168.651	-1.8646	0.378515	-4.92609	8.38904e-07	2.9943e-05	ENSG00000134590.14	RTL8C	CXX1	ENST00000257013.8	NM_001078171	NA	NA	NA	NA	NA
GYG2	47.6078	-1.46183	0.29677	-4.92581	8.40098e-07	2.9943e-05	ENSG00000056998.20	GYG2	GN-2	ENST00000520904.3	NM_001079855	GO:0000271	BP	NA	NA	EXP
RPL39	157.505	-2.98072	0.605278	-4.92455	8.45528e-07	3.00904e-05	ENSG00000198918.8	RPL39	L39	ENST00000477403.1	NM_001000	GO:0000184	BP	3010	NA	HDA
KIFAP3	26.7769	-1.52589	0.309858	-4.92449	8.45814e-07	3.00904e-05	ENSG00000075945.13	KIFAP3	FLA3	ENST00000367765.5	NM_001204514	GO:0000228	BP	NA	NA	IDA
SNX3	64.3378	-1.68793	0.342876	-4.92285	8.5295e-07	3.0316e-05	ENSG00000112335.15	SNX3	Grd19	ENST00000230085.12	NM_001300928	GO:0003674	BP	NA	NA	HDA
FAM106A	22.0662	1.73865	0.353242	4.92198	8.56709e-07	3.04212e-05	ENSG00000273018.7	FAM106A	FAM106A	ENST00000392176.3	NM_024974	NA	NA	NA	NA	NA
ACTC1	48.2574	-1.94785	0.395887	-4.92021	8.64499e-07	3.06303e-05	ENSG00000159251.8	ACTC1	ACTC	ENST00000290378.5	NM_005159	GO:0000166	BP	4260	NA	HDA
ARPC5	120.213	-1.53671	0.312333	-4.9201	8.65014e-07	3.06303e-05	ENSG00000162704.16	ARPC5	ARC16	ENST00000359856.10	NM_001270439	GO:0001775	BP	4666	NA	HDA
MEF2D	129.858	-1.7654	0.358942	-4.91834	8.72817e-07	3.08493e-05	ENSG00000116604.18	MEF2D	MEF2D	ENST00000464356.6	NM_001271629	GO:0000228	BP	NA	NA	IBA
ZNF207	325.668	-1.71623	0.349029	-4.91717	8.78038e-07	3.1005e-05	ENSG00000010244.19	ZNF207	BuGZ	ENST00000581915.5	NM_001032293	GO:0000070	BP	NA	NA	HDA
COPB2	176.412	-1.06894	0.217532	-4.91395	8.92603e-07	3.14683e-05	ENSG00000184432.11	COPB2	MCPH19	ENST00000503326.5	NM_004766	GO:0000139	BP	NA	NA	IBA
C2CD6	18.2217	2.37251	0.482816	4.9139	8.9281e-07	3.14683e-05	ENSG00000155754.15	C2CD6	ALS2CR11	ENST00000286195.7	NM_001168216	GO:0003674	MF	NA	NA	IPI
SLC25A23	108.407	-1.68052	0.342071	-4.91279	8.97895e-07	3.15672e-05	ENSG00000125648.15	SLC25A23	APC2	ENST00000598704.5	NM_024103	GO:0000295	BP	NA	NA	IBA
ADNP	225.324	-1.59304	0.324266	-4.91275	8.98096e-07	3.15672e-05	ENSG00000101126.18	ADNP	ADNP1	ENST00000371602.9	NM_001282531	GO:0000003	BP	NA	NA	IEA
SF3B3	295.233	-1.62082	0.329924	-4.91272	8.98206e-07	3.15672e-05	ENSG00000189091.13	SF3B3	RSE1	ENST00000564899.1	NM_012426	GO:0000375	BP	3040	NA	IBA
H3-3A	358.606	-1.96535	0.400067	-4.91256	8.98935e-07	3.15672e-05	ENSG00000163041.13	H3-3A	H3.3A	ENST00000366815.7	NM_002107	GO:0000003	BP	5322	NA	HDA
TMEM258	77.8495	-1.84712	0.376033	-4.91211	9.00996e-07	3.16104e-05	ENSG00000134825.16	TMEM258	C11orf10	ENST00000535042.1	NM_014206	GO:0005575	BP	NA	NA	IDA
RPS6KA5	118.123	1.50675	0.30699	4.90813	9.19471e-07	3.22289e-05	ENSG00000100784.12	RPS6KA5	MSK1	ENST00000556304.1	NM_001322227	GO:0000166	BP	4010	2.7.11.1	IBA
AIF1L	190.925	-1.61888	0.329887	-4.90737	9.23048e-07	3.23245e-05	ENSG00000126878.13	AIF1L	C9orf58	ENST00000478257.1	NM_001002260	GO:0001726	BP	NA	NA	HDA
MYBL2	59.1974	-2.04201	0.41613	-4.90716	9.24063e-07	3.23303e-05	ENSG00000101057.16	MYBL2	B-MYB	ENST00000396863.8	NM_001278610	GO:0000226	BP	NA	NA	IBA
EIF2AK1	136.126	-1.84903	0.376849	-4.90654	9.26967e-07	3.24022e-05	ENSG00000086232.13	EIF2AK1	HCR	ENST00000199389.10	NM_001134335	GO:0000166	BP	4141	2.7.11.1	IBA
LINC02177	28.0453	1.90267	0.387814	4.90616	9.28775e-07	3.24355e-05	ENSG00000261617.2	LINC02177	LINC02177	ENST00000564305.1	NR_135195	NA	NA	NA	NA	NA
LINC01304	25.7824	1.66535	0.339562	4.90442	9.37053e-07	3.26809e-05	ENSG00000237401.8	LINC01304	LINC01304	ENST00000454455.5	NR_037881	NA	NA	NA	NA	NA
LINC00472	98.6738	1.2422	0.253288	4.90432	9.37517e-07	3.26809e-05	ENSG00000233237.8	LINC00472	C6orf155	ENST00000602823.1	NR_026807	NA	NA	NA	NA	NA
HEPH	68.0659	-1.61222	0.328756	-4.90399	9.3909e-07	3.27058e-05	ENSG00000089472.16	HEPH	CPL	ENST00000429547.5	NM_001130860	GO:0000041	BP	NA	NA	IBA
ACTR2	67.1314	-1.47734	0.301381	-4.90192	9.49063e-07	3.30229e-05	ENSG00000138071.14	ACTR2	ARP2	ENST00000260641.9	NM_001005386	GO:0000003	BP	NA	NA	HDA
KIAA1324L	50.5994	-1.5061	0.307355	-4.90019	9.57429e-07	3.32836e-05	ENSG00000164659.15	KIAA1324L	EIG121L	ENST00000450689.6	NM_001142749	GO:0005575	CC	NA	NA	IEA
ZNF286A	118.178	-1.54565	0.315544	-4.89836	9.66413e-07	3.35159e-05	ENSG00000187607.16	ZNF286A	ZNF286	ENST00000585207.5	NM_001130842	GO:0000981	BP	NA	NA	IEA
RPA1	102.956	-1.75283	0.357853	-4.89819	9.67236e-07	3.35159e-05	ENSG00000132383.12	RPA1	HSSB	ENST00000571058.5	NM_001355120	GO:0000003	BP	3030	NA	HDA
MTCH1	203.826	-1.54286	0.314991	-4.89811	9.67634e-07	3.35159e-05	ENSG00000137409.20	MTCH1	CGI-64	ENST00000373616.9	NM_001271641	GO:0003674	BP	NA	NA	IBA
UBE2N	87.1384	-1.82149	0.371953	-4.8971	9.72611e-07	3.36577e-05	ENSG00000177889.10	UBE2N	HEL-S-71	ENST00000549833.1	NM_003348	GO:0000151	BP	4120	6.3.2.19	HDA
CBFA2T2	153.263	-1.37255	0.280313	-4.8965	9.75564e-07	3.37013e-05	ENSG00000078699.22	CBFA2T2	EHT	ENST00000471007.1	NM_001032999	GO:0000122	BP	NA	NA	IBA
NDUFA10	180.696	-1.32867	0.271352	-4.89649	9.75644e-07	3.37013e-05	ENSG00000130414.13	NDUFA10	CI-42KD	ENST00000419408.5	NM_001322019	GO:0003674	BP	190	1.6.99.3	IBA
ANKRD13B	68.5131	-1.61858	0.330607	-4.8958	9.79079e-07	3.37776e-05	ENSG00000198720.13	ANKRD13B	ANKRD13B	ENST00000583728.5	NM_152345	GO:0002090	BP	NA	NA	IDA
FAU	97.699	-1.61984	0.330871	-4.89569	9.79626e-07	3.37776e-05	ENSG00000149806.11	FAU	FAU1	ENST00000529639.5	NM_001997	GO:0003674	BP	3010	NA	HDA
RTN4	219.325	-1.86364	0.380788	-4.89416	9.87262e-07	3.40101e-05	ENSG00000115310.18	RTN4	ASY	ENST00000394609.6	NM_001321859	GO:0000902	BP	NA	NA	HDA
CNTNAP3B	133.721	0.934549	0.190982	4.8934	9.91081e-07	3.41107e-05	ENSG00000154529.15	CNTNAP3B	CNTNAP3B	ENST00000467854.1	NM_001201380	GO:0005575	BP	NA	NA	IEA
ITM2B	386.649	-2.22521	0.454835	-4.89234	9.9645e-07	3.42645e-05	ENSG00000136156.15	ITM2B	ABRI	ENST00000649266.1	NM_021999	GO:0000139	BP	NA	NA	HDA
RALY-AS1	54.1707	1.20703	0.246736	4.892	9.98188e-07	3.42933e-05	ENSG00000285230.2	RALY-AS1	RALY-AS1	ENST00000432859.1	NR_109885	NA	NA	NA	NA	NA
FRY	58.3229	2.41342	0.493383	4.89158	1.0003e-06	3.43349e-05	ENSG00000073910.23	FRY	13CDNA73	ENST00000645780.1	NM_023037	GO:0000902	BP	NA	NA	IBA
S1PR3	90.4977	1.36816	0.27971	4.89136	1.00143e-06	3.4341e-05	ENSG00000213694.6	S1PR3	EDG-3	ENST00000358157.2	NM_005226	GO:0001816	BP	4080	NA	IDA
LRPPRC	141.678	-1.58094	0.323228	-4.89109	1.00277e-06	3.4341e-05	ENSG00000138095.19	LRPPRC	CLONE-23970	ENST00000260665.11	NM_133259	GO:0000228	BP	NA	NA	HDA
NIBAN3	27.2834	1.5751	0.322092	4.89023	1.00718e-06	3.44438e-05	ENSG00000167483.19	NIBAN3	BCNP1	ENST00000595684.5	NM_001098524	NA	NA	NA	NA	NA
ARNT2	121.435	-1.40456	0.287227	-4.89007	1.008e-06	3.44438e-05	ENSG00000172379.21	ARNT2	WEDAS	ENST00000529181.1	NM_014862	GO:0000976	BP	5200	NA	IDA
EIF4A1	295.036	-1.32017	0.269997	-4.88955	1.01067e-06	3.4504e-05	ENSG00000161960.16	EIF4A1	DDX2A	ENST00000580888.5	NM_001204510	GO:0000166	BP	3013	NA	HDA
MXI1	62.721	-1.35103	0.276337	-4.88907	1.01313e-06	3.45573e-05	ENSG00000119950.21	MXI1	MAD2	ENST00000332674.9	NM_001008541	GO:0000122	BP	NA	NA	IC
ARF5	129.335	-1.96469	0.40198	-4.88754	1.02104e-06	3.47337e-05	ENSG00000004059.11	ARF5	ARF5	ENST00000000233.9	NM_001662	GO:0000166	BP	NA	NA	HDA
TIMMDC1	30.9927	-1.68845	0.345481	-4.88723	1.02265e-06	3.47573e-05	ENSG00000113845.10	TIMMDC1	C3orf1	ENST00000494664.5	NM_016589	GO:0003674	BP	NA	NA	IDA
BLOC1S1	27.3621	-1.8759	0.384051	-4.8845	1.03691e-06	3.52106e-05	ENSG00000135441.7	BLOC1S1	BLOS1	ENST00000551926.1	NM_001487	GO:0000323	BP	NA	NA	HDA
CKS2	22.1136	-2.12098	0.434396	-4.88259	1.04701e-06	3.55217e-05	ENSG00000123975.5	CKS2	CKSHS2	ENST00000314355.6	NM_001827	GO:0000003	BP	NA	NA	IBA
FUBP1	123.187	-1.64479	0.33689	-4.88228	1.04868e-06	3.55468e-05	ENSG00000162613.17	FUBP1	FBP	ENST00000483894.5	NM_001303433	GO:0003674	BP	NA	NA	HDA
CKB	200.223	-1.75353	0.359208	-4.88167	1.05193e-06	3.56254e-05	ENSG00000166165.13	CKB	B-CK	ENST00000555366.1	NM_001362531	GO:0000166	BP	330	2.7.3.2	HDA
PTGS2	9.61974	2.50744	0.513953	4.87873	1.06772e-06	3.60958e-05	ENSG00000073756.13	PTGS2	COX-2	ENST00000367468.9	NM_000963	GO:0000003	BP	590	1.14.99.1	IDA
LINC02471	15.9869	1.72613	0.353897	4.87751	1.07435e-06	3.62878e-05	ENSG00000223914.4	LINC02471	LINC02471	ENST00000457989.1	NR_146526	NA	NA	NA	NA	NA
RMND5A	105.027	-1.83288	0.375811	-4.87714	1.07636e-06	3.63139e-05	ENSG00000153561.13	RMND5A	CTLH	ENST00000283632.4	NM_022780	GO:0000151	BP	NA	NA	IBA
RNF38	196.125	-2.01852	0.413884	-4.87701	1.07704e-06	3.63139e-05	ENSG00000137075.18	RNF38	RNF38	ENST00000259605.10	NM_022781	GO:0000003	BP	NA	NA	IDA
RELL1	39.3311	-1.40455	0.288016	-4.87665	1.07902e-06	3.63488e-05	ENSG00000181826.10	RELL1	RELL1	ENST00000314117.8	NM_001085399	GO:0000165	BP	NA	NA	IBA
TMEM239	21.5961	1.60871	0.330325	4.87008	1.11551e-06	3.75447e-05	ENSG00000198326.10	TMEM239	TMEM239	ENST00000380585.1	NM_001167670	GO:0003674	CC	NA	NA	IEA
HDAC1	99.4071	-1.35595	0.278478	-4.86915	1.12077e-06	3.76883e-05	ENSG00000116478.12	HDAC1	GON-10	ENST00000373548.7	NM_004964	GO:0000118	BP	4110	3.5.1.98	HDA
POLE3	79.8776	-1.75711	0.361124	-4.86568	1.14064e-06	3.83227e-05	ENSG00000148229.13	POLE3	CHARAC17	ENST00000479871.1	NM_001278255	GO:0000082	BP	230	2.7.7.7	IBA
COL15A1	15.734	2.77919	0.57156	4.86246	1.15934e-06	3.88825e-05	ENSG00000204291.11	COL15A1	COL15A1	ENST00000467052.1	NM_001855	GO:0001525	BP	4974	NA	HDA
SRSF5	121.981	-1.43848	0.29588	-4.86169	1.16386e-06	3.89994e-05	ENSG00000100650.16	SRSF5	HRS	ENST00000557435.1	NM_001039465	GO:0000245	BP	3040	NA	HDA
LOC729732	157.572	1.18519	0.2438	4.86132	1.16604e-06	3.90382e-05	ENSG00000283674.3	LOC729732	LOC729732	ENST00000636622.1	NR_047662	NA	NA	NA	NA	NA
ANKZF1	86.0637	-1.1437	0.23531	-4.86041	1.17143e-06	3.91841e-05	ENSG00000163516.14	ANKZF1	Vms1	ENST00000323348.9	NM_001042410	GO:0000302	BP	NA	NA	HDA
LINC01198	66.5683	-1.33703	0.275106	-4.86004	1.17363e-06	3.9213e-05	ENSG00000231817.9	LINC01198	LINC01198	ENST00000648333.1	NR_120426	NA	NA	NA	NA	NA
RPL28	418.879	-1.71112	0.352088	-4.85992	1.17435e-06	3.9213e-05	ENSG00000108107.15	RPL28	L28	ENST00000344063.6	NM_000991	GO:0000184	BP	3010	NA	HDA
ZNF705E	11.3524	2.26967	0.467041	4.85969	1.17572e-06	3.92244e-05	ENSG00000214534.5	ZNF705E	ZNF705E	ENST00000525473.1	NM_001278713	GO:0000981	BP	NA	NA	IBA
CWC22	16.8513	-1.92369	0.396221	-4.85509	1.20331e-06	4.00746e-05	ENSG00000163510.14	CWC22	EIF4GL	ENST00000410053.7	NM_020943	GO:0000375	BP	NA	NA	IBA
ZNF146	68.83	-1.37533	0.283302	-4.85463	1.20612e-06	4.01329e-05	ENSG00000167635.12	ZNF146	OZF	ENST00000456324.5	NM_001099638	GO:0000981	BP	NA	NA	IDA
ZC3H14	212.696	-1.54964	0.319314	-4.85304	1.21586e-06	4.04218e-05	ENSG00000100722.20	ZC3H14	MRT56	ENST00000554602.5	NM_001160103	GO:0003674	BP	NA	NA	HDA
C1orf198	130.319	-1.34384	0.276946	-4.85236	1.22001e-06	4.05243e-05	ENSG00000119280.17	C1orf198	C1orf198	ENST00000366663.9	NM_001136494	GO:0005575	CC	NA	NA	IDA
LINC00632	788.059	-1.87766	0.387113	-4.85042	1.23202e-06	4.08876e-05	ENSG00000203930.12	LINC00632	ASINC	ENST00000649333.1	NR_028344	NA	NA	NA	NA	NA
UCA1	14.7929	2.13852	0.44092	4.85012	1.23384e-06	4.09125e-05	ENSG00000214049.8	UCA1	CUDR	ENST00000645805.1	NR_015379	GO:0008150	BP	NA	NA	IEA
ZMIZ1	415.425	-1.49841	0.309037	-4.84865	1.24305e-06	4.11819e-05	ENSG00000108175.18	ZMIZ1	MIZ	ENST00000334512.9	NM_020338	GO:0000003	BP	NA	NA	IBA
RCC2	141.27	-1.6856	0.347797	-4.84652	1.25647e-06	4.15904e-05	ENSG00000179051.14	RCC2	TD-60	ENST00000375436.8	NM_001136204	GO:0000086	BP	NA	NA	HDA
MCM5	122.55	-1.44689	0.29859	-4.84576	1.26127e-06	4.16811e-05	ENSG00000100297.16	MCM5	CDC46	ENST00000216122.8	NM_006739	GO:0000082	BP	3030	NA	HDA
XRCC5	268.359	-2.10301	0.433991	-4.84574	1.2614e-06	4.16811e-05	ENSG00000079246.16	XRCC5	KARP-1	ENST00000392133.7	NM_021141	GO:0000166	BP	3450	NA	HDA
TUBB	1965.83	-2.73394	0.564385	-4.84411	1.27178e-06	4.19875e-05	ENSG00000196230.14	TUBB	CDCBM6	ENST00000419792.6	NM_001293212	GO:0000086	BP	4145	NA	HDA
LUCAT1	53.8611	1.23934	0.255893	4.84318	1.27777e-06	4.21488e-05	ENSG00000248323.7	LUCAT1	SCAL1	ENST00000649424.1	NR_103548	NA	NA	NA	NA	NA
SLC1A2	70.9862	1.34469	0.277681	4.84257	1.28168e-06	4.22411e-05	ENSG00000110436.13	SLC1A2	EAAT2	ENST00000278379.8	NM_001195728	GO:0001101	BP	5014	NA	IDA
TMEM8B	185.461	-1.5287	0.315694	-4.84237	1.28301e-06	4.22484e-05	ENSG00000137103.20	TMEM8B	C9orf127	ENST00000464519.6	NM_001042589	GO:0000278	BP	NA	NA	IBA
SULT1C4	45.06	-1.57536	0.32548	-4.84013	1.29757e-06	4.2691e-05	ENSG00000198075.10	SULT1C4	SULT1C	ENST00000494122.1	NM_001321770	GO:0003674	BP	NA	NA	IDA
SUPT4H1	49.0919	-2.0724	0.428393	-4.8376	1.31415e-06	4.31492e-05	ENSG00000213246.7	SUPT4H1	SPT4	ENST00000581166.5	NM_003168	GO:0000122	BP	NA	NA	IBA
CYP8B1	20.6527	1.77553	0.367035	4.83749	1.3149e-06	4.31492e-05	ENSG00000180432.6	CYP8B1	CP8B	ENST00000316161.5	NM_004391	GO:0003674	BP	120	1.14.13.95	IBA
WDR66	60.6244	1.41812	0.293201	4.8367	1.32015e-06	4.32843e-05	ENSG00000158023.10	WDR66	CFAP251	ENST00000544911.1	NM_001178003	GO:0001534	BP	NA	NA	IBA
CTAGE11P	7.41674	3.04335	0.629648	4.83342	1.34209e-06	4.39136e-05	ENSG00000214249.3	CTAGE11P	CTAGE11P	ENST00000451540.1	NR_027466	NA	NA	NA	NA	NA
CARM1	144.381	-1.61589	0.334324	-4.83331	1.34281e-06	4.39136e-05	ENSG00000142453.12	CARM1	PRMT4	ENST00000327064.8	NM_001370088	GO:0000075	BP	NA	NA	IBA
CCNB1	58.2162	-1.99404	0.412629	-4.83253	1.34807e-06	4.40478e-05	ENSG00000134057.15	CCNB1	CCNB	ENST00000503507.1	NM_001354844	GO:0000003	BP	4110	NA	IBA
ATPAF1	76.4025	-1.49388	0.309152	-4.83217	1.35054e-06	4.40907e-05	ENSG00000123472.12	ATPAF1	ATP11	ENST00000576409.5	NM_001042546	GO:0003674	BP	NA	NA	IBA
SAMMSON	37.0849	1.23996	0.256665	4.83105	1.35812e-06	4.43001e-05	ENSG00000240405.7	SAMMSON	LINC01212	ENST00000641532.1	NR_110000	NA	NA	NA	NA	NA
TYMS	88.3523	-1.87989	0.389161	-4.83062	1.36106e-06	4.43579e-05	ENSG00000176890.16	TYMS	HST422	ENST00000584122.1	NM_001071	GO:0000082	BP	240	2.1.1.45	IBA
FIRRE	100.824	-0.996964	0.206452	-4.82904	1.37192e-06	4.46736e-05	ENSG00000213468.7	FIRRE	LINC01200	ENST00000648028.1	NR_026975	NA	NA	NA	NA	NA
SPATS2L	38.2246	1.45362	0.301138	4.82711	1.38529e-06	4.50705e-05	ENSG00000196141.14	SPATS2L	DNAPTP6	ENST00000439084.5	NM_001100422	GO:0003674	CC	NA	NA	HDA
PRAMEF2	6.75052	3.24462	0.672265	4.8264	1.39024e-06	4.51929e-05	ENSG00000120952.4	PRAMEF2	DJ845O24.3	ENST00000240189.2	NM_023014	GO:0005575	BP	NA	NA	IBA
CR2	23.1011	3.12197	0.6469	4.82605	1.39271e-06	4.52345e-05	ENSG00000117322.18	CR2	C3DR	ENST00000367057.7	NM_001006658	GO:0001618	BP	4610	NA	HDA
TUBB4A	92.1147	-1.81833	0.376814	-4.82553	1.39634e-06	4.52895e-05	ENSG00000104833.12	TUBB4A	DYT4	ENST00000264071.6	NM_001289123	GO:0000086	BP	4145	NA	HDA
BVES	52.4208	-1.56686	0.324706	-4.82546	1.39678e-06	4.52895e-05	ENSG00000112276.14	BVES	CARICK	ENST00000314641.9	NM_001199563	GO:0000166	BP	NA	NA	IBA
ANKRD20A3	51.3686	1.94877	0.403921	4.82463	1.40265e-06	4.5441e-05	ENSG00000276203.5	ANKRD20A3	ANKRD20A3	ENST00000612247.1	NM_001012419	NA	NA	NA	NA	NA
MSX1	29.8935	2.11216	0.437822	4.82425	1.4053e-06	4.54883e-05	ENSG00000163132.8	MSX1	ECTD3	ENST00000382723.4	NM_002448	GO:0000003	BP	NA	NA	IBA
PIK3R3	78.9223	-1.22746	0.254452	-4.82391	1.40769e-06	4.55269e-05	ENSG00000117461.15	PIK3R3	p55	ENST00000262741.9	NM_001114172	GO:0001525	BP	4012	NA	IBA
MED20	42.7031	-1.58036	0.327679	-4.82289	1.41497e-06	4.57233e-05	ENSG00000124641.16	MED20	PRO0213	ENST00000265350.8	NM_001305455	GO:0000151	BP	NA	NA	IBA
HAUS1	23.297	-1.84042	0.381627	-4.82257	1.4172e-06	4.57516e-05	ENSG00000152240.13	HAUS1	CCDC5	ENST00000591098.1	NM_138443	GO:0000086	BP	NA	NA	IBA
RBM33	227.592	-1.74748	0.362436	-4.8215	1.42484e-06	4.59254e-05	ENSG00000184863.11	RBM33	PRR8	ENST00000287912.7	NM_001008408	GO:0003674	MF	NA	NA	HDA
CNDP1	19.4554	1.6915	0.350944	4.81984	1.4367e-06	4.62295e-05	ENSG00000150656.15	CNDP1	CN1	ENST00000585136.1	NM_032649	GO:0003674	BP	340	3.4.13.20	IDA
HRNR	73.4156	1.23059	0.255415	4.81799	1.45009e-06	4.6621e-05	ENSG00000197915.7	HRNR	FLG3	ENST00000368801.2	NM_001009931	GO:0000323	BP	NA	NA	HDA
NDUFS4	27.9367	-2.18637	0.453936	-4.81647	1.46117e-06	4.69216e-05	ENSG00000164258.12	NDUFS4	AQDQ	ENST00000509443.1	NM_001318051	GO:0001932	BP	190	1.6.99.3	IBA
THSD7B	39.2986	-1.88174	0.390697	-4.81637	1.46191e-06	4.69216e-05	ENSG00000144229.12	THSD7B	THSD7B	ENST00000472720.5	NM_001080427	GO:0005575	BP	NA	NA	IBA
CYP4V2	36.5267	1.37827	0.286203	4.8157	1.46687e-06	4.70413e-05	ENSG00000145476.16	CYP4V2	BCD	ENST00000378802.4	NM_207352	GO:0001523	BP	NA	NA	IDA
SYT4	32.5965	-2.02426	0.420506	-4.81387	1.48032e-06	4.73938e-05	ENSG00000132872.12	SYT4	HsT1192	ENST00000589479.1	NM_020783	GO:0000139	BP	NA	NA	IBA
PRELP	82.9252	-1.13968	0.236749	-4.81387	1.48036e-06	4.73938e-05	ENSG00000188783.6	PRELP	MST161	ENST00000343110.2	NM_002725	GO:0000323	BP	NA	NA	HDA
YWHAQ	368.715	-1.88941	0.392511	-4.81365	1.48196e-06	4.74053e-05	ENSG00000134308.14	YWHAQ	14-3-3	ENST00000381844.8	NM_006826	GO:0001844	BP	4110	NA	HDA
PCAT6	12.2246	-2.25663	0.468819	-4.81343	1.48358e-06	4.74173e-05	ENSG00000228288.7	PCAT6	KDM5B-AS1	ENST00000553157.1	NR_046325	NA	NA	NA	NA	NA
JHY	30.2664	1.93259	0.401518	4.81321	1.48522e-06	4.74298e-05	ENSG00000109944.11	JHY	C11orf63	ENST00000227349.6	NM_001363087	GO:0000226	BP	NA	NA	IBA
RPL14	298.823	-2.10246	0.436987	-4.81127	1.49976e-06	4.78539e-05	ENSG00000188846.14	RPL14	CAG-ISL-7	ENST00000338970.10	NM_001034996	GO:0000184	BP	3010	NA	EXP
IYD	43.9354	2.1015	0.436894	4.81009	1.50864e-06	4.80971e-05	ENSG00000009765.15	IYD	C6orf71	ENST00000229447.9	NM_001164694	GO:0000166	BP	NA	NA	IBA
AFF4	235.206	-1.59073	0.330791	-4.80887	1.51788e-06	4.83512e-05	ENSG00000072364.13	AFF4	AF5Q31	ENST00000478588.5	NM_014423	GO:0000003	BP	NA	NA	IBA
XPNPEP1	59.2795	-1.58032	0.328728	-4.80737	1.5293e-06	4.86741e-05	ENSG00000108039.18	XPNPEP1	APP1	ENST00000488118.6	NM_001167604	GO:0003674	BP	NA	NA	HDA
RRP1B	115.024	-1.51366	0.314898	-4.80683	1.53342e-06	4.87646e-05	ENSG00000160208.13	RRP1B	KIAA0179	ENST00000340648.5	NM_015056	GO:0000785	BP	NA	NA	HDA
LYPLA1	68.3796	-1.18005	0.24556	-4.80554	1.54338e-06	4.90404e-05	ENSG00000120992.18	LYPLA1	APT-1	ENST00000520718.1	NM_001279356	GO:0002084	BP	564	3.1.1.5	HDA
FUBP3	148.366	-1.71199	0.356326	-4.80457	1.55085e-06	4.92365e-05	ENSG00000107164.16	FUBP3	FBP3	ENST00000467100.1	NM_003934	GO:0000976	BP	NA	NA	HDA
RNF217-AS1	30.4151	1.69794	0.353426	4.80423	1.5535e-06	4.92796e-05	ENSG00000236548.2	RNF217-AS1	STL	ENST00000439075.1	NR_026876	NA	NA	NA	NA	NA
TXN	37.171	-1.891	0.393676	-4.80345	1.55952e-06	4.94295e-05	ENSG00000136810.13	TXN	TRDX	ENST00000487892.1	NM_001244938	GO:0000122	BP	NA	NA	HDA
UCP2	82.4829	-1.72315	0.358838	-4.80203	1.57062e-06	4.96984e-05	ENSG00000175567.11	UCP2	BMIQ4	ENST00000310473.7	NM_003355	GO:0001659	BP	NA	NA	IBA
TUBA1A	1728.83	-2.16547	0.450972	-4.80179	1.5725e-06	4.97166e-05	ENSG00000167552.15	TUBA1A	B-ALPHA-1	ENST00000550767.5	NM_001270399	GO:0000086	BP	4145	NA	HDA
ARRDC4	44.347	-1.34609	0.280389	-4.8008	1.58033e-06	4.99124e-05	ENSG00000140450.9	ARRDC4	ARRDC4	ENST00000268042.6	NM_183376	GO:0003674	BP	NA	NA	IDA
MOGS	65.1335	-1.31728	0.274404	-4.80051	1.58263e-06	4.99124e-05	ENSG00000115275.14	MOGS	CDG2B	ENST00000448666.6	NM_001146158	GO:0003674	BP	510	3.2.1.106	HDA
TJP1	233.981	-1.36354	0.284079	-4.79985	1.58787e-06	5.00363e-05	ENSG00000104067.17	TJP1	ZO-1	ENST00000612628.3	NM_001301025	GO:0001885	BP	4520	NA	HDA
MAGI2	126.478	1.14314	0.238241	4.79825	1.60061e-06	5.03959e-05	ENSG00000187391.22	MAGI2	ACVRIP1	ENST00000628980.2	NM_001301128	GO:0000278	BP	4530	NA	IBA
PCDHB8	12.2641	2.03123	0.423495	4.79633	1.61596e-06	5.07952e-05	ENSG00000120322.4	PCDHB8	PCDH-BETA8	ENST00000239444.3	NM_019120	GO:0003674	BP	NA	NA	IBA
HNRNPUL1	305.412	-1.847	0.3853	-4.79365	1.63771e-06	5.14365e-05	ENSG00000105323.17	HNRNPUL1	E1B-AP5	ENST00000352456.7	NM_001301016	GO:0000375	BP	NA	NA	HDA
RAN	279.692	-1.98351	0.413794	-4.79346	1.63929e-06	5.14438e-05	ENSG00000132341.12	RAN	ARA24	ENST00000537745.5	NM_001300796	GO:0000054	BP	3008	NA	HDA
GOLGA2P7	322.388	-1.28566	0.268274	-4.79235	1.64841e-06	5.16873e-05	ENSG00000225151.10	GOLGA2P7	GOLGA2P7	ENST00000559668.5	NM_203426	NA	NA	NA	NA	NA
FLJ38576	10.8827	2.28963	0.478003	4.78999	1.66791e-06	5.22129e-05	ENSG00000279943.1	FLJ38576	FLJ38576	ENST00000623820.1	NR_046264	NA	NA	NA	NA	NA
WASL	90.3172	-1.57487	0.328837	-4.7892	1.67447e-06	5.23751e-05	ENSG00000106299.8	WASL	N-WASP	ENST00000223023.4	NM_003941	GO:0000147	BP	4062	NA	HDA
CMTM5	23.6088	-1.47229	0.307475	-4.78834	1.6817e-06	5.25149e-05	ENSG00000166091.21	CMTM5	CKLFSF5	ENST00000382809.2	NM_001037288	GO:0003674	BP	NA	NA	IBA
GAPDH	3567.11	-2.60923	0.545003	-4.78755	1.68826e-06	5.26765e-05	ENSG00000111640.15	GAPDH	G3PD	ENST00000496049.1	NM_001256799	GO:0000166	BP	10	1.2.1.12	HDA
RPLP1	613.307	-2.19782	0.459249	-4.78567	1.70414e-06	5.3085e-05	ENSG00000137818.12	RPLP1	LP1	ENST00000260379.10	NM_001003	GO:0000184	BP	3010	NA	HDA
ARL2	60.6786	-1.44907	0.302818	-4.78529	1.70741e-06	5.31434e-05	ENSG00000213465.8	ARL2	ARFL2	ENST00000246747.8	NM_001199745	GO:0000166	BP	NA	NA	IBA
ADCY4	36.551	1.27624	0.266716	4.78501	1.70976e-06	5.31731e-05	ENSG00000129467.14	ADCY4	AC4	ENST00000561200.1	NM_001198568	GO:0000166	BP	230	4.6.1.1	IBA
CHD7	397.225	-1.59037	0.33241	-4.78435	1.71546e-06	5.33066e-05	ENSG00000171316.12	CHD7	CRG	ENST00000526846.1	NM_001316690	GO:0000003	BP	NA	NA	IDA
TP53INP1	88.2547	-1.4547	0.304076	-4.78399	1.71845e-06	5.33561e-05	ENSG00000164938.14	TP53INP1	SIP	ENST00000448464.6	NM_001135733	GO:0000045	BP	NA	NA	IBA
LOC100132874	51.8528	1.49479	0.312551	4.78256	1.7308e-06	5.36956e-05	ENSG00000284471.1	LOC100132874	LOC100132874	NA	NA	NA	NA	NA	NA	NA
MAT2A	210.41	-1.69645	0.354735	-4.7823	1.73299e-06	5.372e-05	ENSG00000168906.13	MAT2A	MATA2	ENST00000306434.7	NM_005911	GO:0000166	BP	270	2.5.1.6	IBA
TRAPPC6A	17.5959	-1.96486	0.410896	-4.7819	1.73644e-06	5.3777e-05	ENSG00000007255.10	TRAPPC6A	TRS33	ENST00000006275.8	NM_001270891	GO:0000139	BP	NA	NA	IBA
SIX1	50.4753	-1.2548	0.262416	-4.78171	1.73809e-06	5.3777e-05	ENSG00000126778.12	SIX1	BOS3	ENST00000247182.6	NM_005982	GO:0000122	BP	NA	NA	IBA
DIP2B	99.7625	-1.4402	0.301196	-4.7816	1.73907e-06	5.3777e-05	ENSG00000066084.13	DIP2B	DIP2B	ENST00000549620.5	NM_020849	GO:0003674	BP	NA	NA	HDA
CTNNBL1	45.053	-1.86177	0.389513	-4.77975	1.75513e-06	5.42295e-05	ENSG00000132792.19	CTNNBL1	C20orf33	ENST00000447935.3	NM_001281495	GO:0000375	BP	3040	NA	HDA
EEF1D	239.759	-1.55414	0.325168	-4.7795	1.75732e-06	5.42532e-05	ENSG00000104529.17	EEF1D	EF-1D	ENST00000615698.4	NM_001130053	GO:0001650	BP	NA	NA	HDA
N4BP2	77.7897	-1.45706	0.304888	-4.77901	1.76156e-06	5.43401e-05	ENSG00000078177.14	N4BP2	B3BP	ENST00000261435.10	NM_001318359	GO:0000166	BP	NA	NA	IDA
RBBP6	116.996	-1.1715	0.245182	-4.77808	1.76977e-06	5.4549e-05	ENSG00000122257.20	RBBP6	MY038	ENST00000452655.6	NM_006910	GO:0000209	BP	NA	NA	HDA
SDHAP1	80.2298	-1.64784	0.344899	-4.77774	1.77273e-06	5.45961e-05	ENSG00000185485.14	SDHAP1	SDHAL1	ENST00000427149.5	NR_003264	NA	NA	NA	NA	NA
UBXN1	103.435	-1.34897	0.282394	-4.7769	1.78018e-06	5.47559e-05	ENSG00000162191.14	UBXN1	2B28	ENST00000294119.6	NM_001286077	GO:0003674	BP	NA	NA	IDA
WBP1	81.6088	-1.52643	0.319581	-4.77636	1.78496e-06	5.48234e-05	ENSG00000239779.7	WBP1	WBP-1	ENST00000233615.6	NM_012477	GO:0003674	BP	NA	NA	IBA
SCCPDH	43.7108	-2.06178	0.431673	-4.77626	1.78587e-06	5.48234e-05	ENSG00000143653.10	SCCPDH	CGI-49	ENST00000366510.3	NM_016002	GO:0002576	BP	NA	NA	HDA
ZFAND5	230.57	-1.70815	0.357659	-4.77592	1.78883e-06	5.487e-05	ENSG00000107372.13	ZFAND5	ZA20D2	ENST00000471197.1	NM_001102420	GO:0003674	BP	NA	NA	IEA
PRKAB1	48.0778	-1.36172	0.285141	-4.77561	1.79167e-06	5.49128e-05	ENSG00000111725.11	PRKAB1	AMPK	ENST00000630317.1	NM_006253	GO:0001659	BP	4910	NA	IBA
MMP16	93.2904	-1.39487	0.292203	-4.77363	1.80932e-06	5.54093e-05	ENSG00000156103.16	MMP16	C8orf57	ENST00000544227.5	NM_005941	GO:0001501	BP	NA	NA	IBA
TMEM101	40.3027	-1.29145	0.270572	-4.77302	1.81484e-06	5.55334e-05	ENSG00000091947.10	TMEM101	TMEM101	ENST00000589334.5	NM_001304813	GO:0005575	BP	NA	NA	HMP
GNAQ	90.9552	-1.66302	0.348533	-4.77148	1.82879e-06	5.59156e-05	ENSG00000156052.11	GNAQ	CMC1	ENST00000411677.1	NM_002072	GO:0000166	BP	4020	NA	HDA
HIPK2	447.886	-1.54964	0.324983	-4.76838	1.85716e-06	5.67372e-05	ENSG00000064393.16	HIPK2	PRO0593	ENST00000406875.7	NM_001113239	GO:0000122	BP	NA	NA	EXP
SEC24B	108.615	-1.74505	0.36598	-4.76816	1.85917e-06	5.67488e-05	ENSG00000138802.11	SEC24B	SEC24	ENST00000504968.6	NM_001042734	GO:0000139	BP	4141	NA	IDA
FNTB	33.2579	-1.84119	0.386154	-4.76801	1.86052e-06	5.67488e-05	ENSG00000257365.8	FNTB	FPTB	ENST00000555372.5	NM_002028	GO:0003674	BP	NA	NA	IBA
CCDC160	34.3678	-1.49977	0.314599	-4.76725	1.86761e-06	5.69194e-05	ENSG00000203952.9	CCDC160	CCDC160	ENST00000370809.4	NM_001101357	NA	NA	NA	NA	NA
CWC27	24.2744	-1.76566	0.37043	-4.76651	1.87447e-06	5.7083e-05	ENSG00000153015.16	CWC27	NY-CO-10	ENST00000485990.1	NM_001297644	GO:0000375	BP	NA	NA	IBA
WDR86	60.1698	-1.52273	0.319665	-4.76352	1.90242e-06	5.78877e-05	ENSG00000187260.16	WDR86	WDR86	ENST00000463000.1	NM_001284260	NA	NA	NA	NA	NA
PTGES2	109.33	-1.24584	0.261589	-4.76259	1.91123e-06	5.80634e-05	ENSG00000148334.16	PTGES2	C9orf15	ENST00000476655.5	NM_001256335	GO:0000139	BP	590	5.3.99.3	HDA
DIP2A	201.104	-1.08684	0.228303	-4.76051	1.93108e-06	5.85724e-05	ENSG00000160305.18	DIP2A	C21orf106	ENST00000400274.5	NM_001146114	GO:0003674	BP	NA	NA	IBA
RAB4A	68.0726	-1.69929	0.357052	-4.75922	1.94341e-06	5.88996e-05	ENSG00000168118.12	RAB4A	HRES-1	ENST00000618010.4	NM_001271998	GO:0000149	BP	4144	NA	IBA
RPL35	142.417	-2.06355	0.433638	-4.75868	1.94863e-06	5.90108e-05	ENSG00000136942.15	RPL35	DBA19	ENST00000373570.8	NM_007209	GO:0000184	BP	3010	NA	HDA
NFYB	49.5944	-1.54061	0.323857	-4.75708	1.96413e-06	5.93993e-05	ENSG00000120837.8	NFYB	CBF-A	ENST00000550189.1	NM_006166	GO:0000976	BP	4612	NA	IBA
LOC284930	97.5578	1.22614	0.25776	4.7569	1.96585e-06	5.93993e-05	ENSG00000224271.7	LOC284930	LOC284930	ENST00000423737.5	NR_122046	NA	NA	NA	NA	NA
OR51E1	11.8002	2.06753	0.434698	4.75625	1.97219e-06	5.95347e-05	ENSG00000180785.10	OR51E1	D-GPCR	ENST00000396952.5	NM_152430	GO:0003008	BP	4740	NA	IBA
ZEB2	245.919	-0.947225	0.199206	-4.75501	1.98434e-06	5.98542e-05	ENSG00000169554.22	ZEB2	HSPC082	ENST00000639389.1	NM_001171653	GO:0000122	BP	NA	NA	IC
IGFN1	48.194	1.59998	0.336554	4.754	1.99432e-06	6.00599e-05	ENSG00000163395.17	IGFN1	EEF1A2BP1	ENST00000437879.6	NM_001164586	GO:0003674	BP	NA	NA	IBA
CAMTA1	99.6815	-1.79907	0.378494	-4.75323	2.00197e-06	6.02399e-05	ENSG00000171735.19	CAMTA1	CANPMR	ENST00000303635.11	NM_001195563	GO:0000981	BP	NA	NA	IBA
EIF1B-AS1	82.6203	1.26215	0.265544	4.75308	2.00346e-06	6.02399e-05	ENSG00000280739.3	EIF1B-AS1	EIF1B-AS1	ENST00000625390.2	NR_033965	NA	NA	NA	NA	NA
SF3B6	28.2885	-1.98477	0.417726	-4.75136	2.02057e-06	6.06587e-05	ENSG00000115128.7	SF3B6	CGI-110	ENST00000233468.4	NM_016047	GO:0000375	BP	3040	NA	HDA
COLEC12	69.9858	1.6671	0.350937	4.75042	2.02997e-06	6.08702e-05	ENSG00000158270.12	COLEC12	CLP1	ENST00000400256.4	NM_030781	GO:0002218	BP	4145	NA	IBA
PIRT	21.8664	1.6978	0.357406	4.75033	2.03082e-06	6.08702e-05	ENSG00000233670.7	PIRT	PIRT	ENST00000580256.2	NM_001101387	GO:0003674	BP	NA	NA	IBA
SUSD5	25.3971	1.35851	0.286011	4.74986	2.03562e-06	6.09661e-05	ENSG00000173705.9	SUSD5	SUSD5	ENST00000309558.7	NM_015551	GO:0003674	BP	NA	NA	IBA
PRRC2A	572.593	-1.40015	0.294843	-4.7488	2.04629e-06	6.11894e-05	ENSG00000204469.13	PRRC2A	BAT2	ENST00000462508.1	NM_004638	GO:0003674	CC	NA	NA	HDA
RUSC2	193.09	-2.17214	0.457519	-4.74765	2.05791e-06	6.14887e-05	ENSG00000198853.12	RUSC2	Iporin	ENST00000468041.1	NM_001135999	GO:0003674	BP	NA	NA	HDA
EGFL8	59.3167	-1.65244	0.348076	-4.74734	2.06106e-06	6.15345e-05	ENSG00000241404.7	EGFL8	C6orf8	ENST00000418252.5	NM_030652	GO:0003674	BP	NA	NA	IBA
TIMM9	12.8562	-2.10959	0.444496	-4.74603	2.07444e-06	6.18853e-05	ENSG00000100575.14	TIMM9	TIM9	ENST00000555061.5	NM_001304485	GO:0003008	BP	NA	NA	IDA
FAM168B	136.324	-1.2976	0.273545	-4.74364	2.09913e-06	6.25727e-05	ENSG00000152102.18	FAM168B	MANI	ENST00000409185.5	NM_001009993	GO:0005575	CC	NA	NA	HDA
SLC25A48-AS1	8.7416	2.3474	0.494992	4.74229	2.11314e-06	6.29377e-05	ENSG00000251045.1	SLC25A48-AS1	LINC01959	ENST00000508452.1	NR_027127	NA	NA	NA	NA	NA
TPT1	921.545	-2.16729	0.457068	-4.74173	2.11898e-06	6.30124e-05	ENSG00000133112.17	TPT1	HRF	ENST00000616577.4	NM_001286272	GO:0000922	BP	NA	NA	HDA
ELP2	97.5205	-1.24006	0.261531	-4.74153	2.1211e-06	6.30124e-05	ENSG00000134759.14	ELP2	MRT58	ENST00000541190.5	NM_001242875	GO:0000993	BP	NA	NA	IBA
EGFL7	22.6246	-2.0478	0.431896	-4.74143	2.12215e-06	6.30124e-05	ENSG00000172889.16	EGFL7	NEU1	ENST00000492862.6	NM_016215	GO:0001525	BP	NA	NA	HDA
INSIG1	54.9463	-1.22277	0.257908	-4.74111	2.12549e-06	6.30623e-05	ENSG00000186480.13	INSIG1	CL6	ENST00000344756.8	NM_001346590	GO:0001501	BP	NA	NA	IDA
CRABP1	125.817	-2.00595	0.423184	-4.74014	2.13575e-06	6.33174e-05	ENSG00000166426.8	CRABP1	CRABP	ENST00000299529.6	NM_004378	GO:0001523	BP	NA	NA	IEA
WDR75	32.8262	-1.56449	0.330102	-4.7394	2.14348e-06	6.3497e-05	ENSG00000115368.10	WDR75	NET16	ENST00000314761.8	NM_001303096	GO:0003674	BP	3008	NA	HDA
PTPRZ1	188.779	-1.52866	0.32259	-4.73871	2.15088e-06	6.36666e-05	ENSG00000106278.12	PTPRZ1	HPTPZ	ENST00000393386.6	NM_001206838	GO:0000902	BP	5120	3.1.3.48	IBA
TSN	87.4274	-1.45408	0.306992	-4.73655	2.1739e-06	6.42229e-05	ENSG00000211460.12	TSN	BCLF-1	ENST00000455432.5	NM_001261401	GO:0003674	BP	NA	NA	IBA
ERCC1	72.8589	-1.32597	0.279948	-4.73647	2.17473e-06	6.42229e-05	ENSG00000012061.16	ERCC1	COFS4	ENST00000300853.7	NM_001166049	GO:0000003	BP	3420	NA	IBA
SAP30	23.7462	-2.39378	0.505415	-4.73626	2.17693e-06	6.42381e-05	ENSG00000164105.4	SAP30	SAP30	ENST00000296504.3	NM_003864	GO:0000118	BP	NA	NA	IBA
ANKRD22	12.1309	2.28752	0.483259	4.73353	2.20646e-06	6.50085e-05	ENSG00000152766.6	ANKRD22	ANKRD22	ENST00000371930.4	NM_144590	NA	NA	NA	NA	NA
ABCD4	123.634	-1.05695	0.223299	-4.73332	2.20882e-06	6.50278e-05	ENSG00000119688.21	ABCD4	ABC41	ENST00000465085.2	NM_001353591	GO:0000166	BP	2010	NA	IDA
CD47	109.017	-1.83193	0.387091	-4.73256	2.21709e-06	6.52207e-05	ENSG00000196776.17	CD47	IAP	ENST00000355354.12	NM_001025079	GO:0001505	BP	4512	NA	IBA
CD84	33.2039	1.63997	0.346589	4.73174	2.22604e-06	6.54335e-05	ENSG00000066294.15	CD84	LY9B	ENST00000534968.5	NM_001184879	GO:0001775	BP	NA	NA	IDA
MLEC	270.882	-2.0382	0.431021	-4.72876	2.25897e-06	6.6299e-05	ENSG00000110917.8	MLEC	KIAA0152	ENST00000545525.5	NM_001303627	GO:0001775	BP	NA	NA	HDA
UFSP2	26.2934	-1.82588	0.386161	-4.7283	2.26406e-06	6.63974e-05	ENSG00000109775.11	UFSP2	BHD	ENST00000514247.5	NM_018359	GO:0003674	BP	NA	NA	IMP
MRPS5	66.0866	-1.26758	0.268117	-4.72771	2.2707e-06	6.65407e-05	ENSG00000144029.12	MRPS5	MRP-S5	ENST00000272418.6	NM_001321995	GO:0000313	BP	NA	NA	HDA
RHOC	91.4444	-1.36938	0.289812	-4.72506	2.30047e-06	6.73612e-05	ENSG00000155366.17	RHOC	ARH9	ENST00000339083.11	NM_001042678	GO:0000166	BP	NA	NA	HDA
DIS3	114.368	-1.33756	0.283111	-4.72451	2.30671e-06	6.74921e-05	ENSG00000083520.15	DIS3	2810028N01Rik	ENST00000377767.8	NM_001128226	GO:0000175	BP	3018	3.1.13.-	HDA
PDLIM1	16.1389	-2.17448	0.460284	-4.7242	2.31018e-06	6.75417e-05	ENSG00000107438.9	PDLIM1	CLIM1	ENST00000329399.6	NM_020992	GO:0001666	BP	NA	NA	HDA
EPB42	7.29902	3.02482	0.640382	4.72347	2.3186e-06	6.77358e-05	ENSG00000166947.15	EPB42	PA	ENST00000563128.5	NM_000119	GO:0000166	BP	NA	NA	IBA
TLCD2	38.1474	1.57886	0.334454	4.7207	2.35033e-06	6.8582e-05	ENSG00000185561.10	TLCD2	TLCD2	ENST00000611774.2	NM_001164407	GO:0005575	BP	NA	NA	IDA
MAGEA3	5.18429	3.27806	0.694563	4.71961	2.36301e-06	6.88746e-05	ENSG00000221867.9	MAGEA3	CT1.3	ENST00000417212.5	NM_005362	GO:0002020	BP	NA	NA	IDA
LINC02099	23.8806	1.8315	0.388175	4.71824	2.37899e-06	6.92874e-05	ENSG00000253490.5	LINC02099	LINC02099	ENST00000522158.1	NR_125814	NA	NA	NA	NA	NA
ENKUR	9.51542	2.37289	0.503051	4.717	2.39352e-06	6.96573e-05	ENSG00000151023.17	ENKUR	C10orf63	ENST00000331161.8	NM_001270383	GO:0001669	CC	NA	NA	IBA
MPV17L	27.6398	1.68614	0.357536	4.716	2.40529e-06	6.99463e-05	ENSG00000156968.9	MPV17L	M-LPH	ENST00000612041.2	NM_001128423	GO:0003674	BP	4146	NA	IBA
CDCA8	37.0305	-1.66626	0.353392	-4.71504	2.41663e-06	7.02226e-05	ENSG00000134690.11	CDCA8	BOR	ENST00000373055.5	NM_001256875	GO:0000070	BP	NA	NA	IBA
CERS4	63.2861	-1.14135	0.24216	-4.7132	2.43857e-06	7.0806e-05	ENSG00000090661.12	CERS4	LASS4	ENST00000561008.5	NM_024552	GO:0003674	BP	NA	NA	IBA
PROSER1	142.66	-1.55281	0.329631	-4.71076	2.46795e-06	7.15653e-05	ENSG00000120685.20	PROSER1	C13orf23	ENST00000352251.7	NM_025138	NA	NA	NA	NA	NA
CIB2	28.5867	-1.8918	0.401595	-4.71072	2.46848e-06	7.15653e-05	ENSG00000136425.14	CIB2	DFNB48	ENST00000258930.7	NM_001271888	GO:0000287	BP	NA	NA	HDA
CLIP3	138.667	-1.38546	0.294522	-4.70411	2.54981e-06	7.37547e-05	ENSG00000105270.15	CLIP3	CLIPR-59	ENST00000360535.8	NM_001199570	GO:0000139	BP	NA	NA	IDA
RASA3	44.4293	-1.7262	0.367311	-4.69956	2.60718e-06	7.53027e-05	ENSG00000185989.11	RASA3	GAP1IP4BP	ENST00000334062.7	NM_001320821	GO:0000165	BP	NA	NA	IDA
TADA1	28.2016	-1.52711	0.324948	-4.69956	2.60729e-06	7.53027e-05	ENSG00000152382.6	TADA1	ADA1	ENST00000467021.1	NM_053053	GO:0000123	BP	NA	NA	IBA
NDC1	82.9072	-1.78448	0.379776	-4.69877	2.61733e-06	7.55355e-05	ENSG00000058804.12	NDC1	NET3	ENST00000371429.3	NM_001168551	GO:0000003	BP	3013	NA	HDA
FBXO10	17.4454	-5.02781	1.07015	-4.69821	2.6245e-06	7.56849e-05	ENSG00000256966.6	FBXO10	FBX10	ENST00000544208.1	NM_012166	GO:0000151	BP	NA	NA	IBA
SNRNP40	53.0847	-1.40206	0.298484	-4.69727	2.63656e-06	7.59752e-05	ENSG00000060688.13	SNRNP40	40K	ENST00000263694.8	NM_004814	GO:0000375	BP	3040	NA	HDA
DCAF16	101.976	-1.8257	0.388841	-4.69523	2.66304e-06	7.65189e-05	ENSG00000163257.11	DCAF16	C4orf30	ENST00000382247.5	NM_001345880	GO:0000151	BP	NA	NA	IBA
ASB18	22.2543	1.59564	0.33986	4.69498	2.66628e-06	7.65189e-05	ENSG00000182177.14	ASB18	ASB-18	ENST00000645891.1	NM_212556	GO:0005575	BP	NA	NA	IEA
EEF2	1384.08	-1.92499	0.410013	-4.69494	2.66689e-06	7.65189e-05	ENSG00000167658.16	EEF2	EEF-2	ENST00000309311.6	NM_001961	GO:0000166	BP	NA	NA	HDA
PFKFB4	125.988	-1.27125	0.270774	-4.69489	2.66749e-06	7.65189e-05	ENSG00000114268.12	PFKFB4	PFKFB4	ENST00000232375.7	NM_001317134	GO:0000166	BP	51	3.1.3.46	IBA
CIRBP	169.501	-1.06883	0.227765	-4.69272	2.69599e-06	7.72278e-05	ENSG00000099622.14	CIRBP	CIRP	ENST00000588030.5	NM_001280	GO:0000375	BP	NA	NA	HDA
COX8A	25.824	-1.77024	0.377233	-4.6927	2.69626e-06	7.72278e-05	ENSG00000176340.4	COX8A	COX	ENST00000314133.3	NM_004074	GO:0003674	BP	190	1.9.3.1	IBA
CYCS	66.8832	-1.23357	0.263166	-4.68742	2.7667e-06	7.90668e-05	ENSG00000172115.9	CYCS	CYC	ENST00000305786.6	NM_018947	GO:0000159	BP	4115	NA	HDA
CYFIP1	124.892	-1.32989	0.28374	-4.687	2.77233e-06	7.91264e-05	ENSG00000273749.5	CYFIP1	P140SRA-1	ENST00000625601.2	NM_001033028	GO:0000339	BP	4810	NA	HDA
YWHAZ	352.233	-1.68501	0.359679	-4.68477	2.8028e-06	7.99186e-05	ENSG00000164924.18	YWHAZ	14-3-3-zeta	ENST00000523848.5	NM_001135699	GO:0001775	BP	4110	NA	HDA
PRDX3	102.795	-1.65836	0.354017	-4.68441	2.80764e-06	7.99967e-05	ENSG00000165672.7	PRDX3	AOP-1	ENST00000298510.3	NM_001302272	GO:0000003	BP	NA	NA	IBA
ZC4H2	43.6154	-1.40462	0.299904	-4.68358	2.81911e-06	8.02307e-05	ENSG00000126970.16	ZC4H2	HCA127	ENST00000488406.1	NM_001178032	GO:0003674	BP	NA	NA	IDA
MZT2B	41.507	-1.60423	0.342668	-4.68158	2.84672e-06	8.09284e-05	ENSG00000152082.15	MZT2B	FAM128B	ENST00000425361.5	NM_001330282	GO:0000930	CC	NA	NA	IBA
POLDIP3	107.532	-1.57605	0.336798	-4.67951	2.87562e-06	8.16281e-05	ENSG00000100227.18	POLDIP3	PDIP3	ENST00000445215.5	NM_001278657	GO:0003674	BP	NA	NA	HDA
OLFM2	84.3171	-1.60953	0.343993	-4.67896	2.88336e-06	8.17868e-05	ENSG00000105088.8	OLFM2	NOE2	ENST00000264833.8	NM_001304347	GO:0002790	BP	NA	NA	IDA
TCF7L2	75.6336	-1.33156	0.284664	-4.67766	2.90169e-06	8.22456e-05	ENSG00000148737.17	TCF7L2	TCF-4	ENST00000355995.8	NM_001146274	GO:0000122	BP	4310	NA	IBA
CSNK1E	211.125	-1.45682	0.311592	-4.67543	2.93341e-06	8.29763e-05	ENSG00000213923.13	CSNK1E	CKIe	ENST00000359867.7	NM_001894	GO:0000086	BP	4310	2.7.11.1	HDA
MED14	101.885	-1.33396	0.285315	-4.67539	2.93401e-06	8.29763e-05	ENSG00000180182.11	MED14	CRSP150	ENST00000416199.5	NM_004229	GO:0003674	BP	NA	NA	HDA
KDM1B	44.6687	-1.48832	0.318383	-4.67463	2.94491e-06	8.32227e-05	ENSG00000165097.16	KDM1B	AOF1	ENST00000546309.6	NM_001364614	GO:0000003	BP	NA	NA	IBA
RGMB	60.0677	-1.75393	0.375251	-4.67402	2.95367e-06	8.34084e-05	ENSG00000174136.13	RGMB	DRAGON	ENST00000505265.5	NM_001012761	GO:0003674	BP	NA	NA	IBA
RAB6C-AS1	31.0061	2.75756	0.590047	4.67347	2.9616e-06	8.35701e-05	ENSG00000225449.3	RAB6C-AS1	RAB6C-AS1	ENST00000412425.1	NR_036537	NA	NA	NA	NA	NA
THOC3	59.4153	-1.37667	0.294605	-4.67293	2.96939e-06	8.3728e-05	ENSG00000051596.10	THOC3	THO3	ENST00000515016.1	NM_032361	GO:0000228	BP	3013	NA	IBA
LYVE1	9.47202	2.67328	0.572236	4.67164	2.98803e-06	8.41288e-05	ENSG00000133800.9	LYVE1	CRSBP-1	ENST00000256178.7	NM_006691	GO:0003674	BP	NA	NA	HDA
GRHPR	126.854	-1.15585	0.247452	-4.671	2.99741e-06	8.42683e-05	ENSG00000137106.18	GRHPR	GLXR	ENST00000487399.5	NM_012203	GO:0000166	BP	620	1.1.1.26	HDA
HIPK3	157.012	-1.48251	0.317407	-4.6707	3.00169e-06	8.43263e-05	ENSG00000110422.12	HIPK3	DYRK6	ENST00000525975.5	NM_001048200	GO:0000165	BP	NA	NA	IBA
LOC100507377	19.5543	1.94332	0.416259	4.66853	3.03357e-06	8.51592e-05	ENSG00000251138.7	LOC100507377	LOC100507377	ENST00000551210.1	NR_038300	NA	NA	NA	NA	NA
CNTRL	38.7305	-1.87956	0.402703	-4.66737	3.05085e-06	8.55181e-05	ENSG00000119397.18	CNTRL	CEP1	ENST00000468952.5	NM_001330762	GO:0000086	BP	NA	NA	HDA
TMEM272	19.4323	1.54964	0.332157	4.66538	3.0805e-06	8.62858e-05	ENSG00000281106.4	TMEM272	LINC00282	ENST00000627246.3	NM_001351003	GO:0005575	CC	NA	NA	IEA
TTC9	21.1052	1.60604	0.344332	4.66421	3.09802e-06	8.67125e-05	ENSG00000133985.3	TTC9	TTC9A	ENST00000256367.2	NM_015351	GO:0001501	BP	NA	NA	IEA
ATP5F1C	71.8827	-1.7569	0.376911	-4.66132	3.14184e-06	8.78747e-05	ENSG00000165629.20	ATP5F1C	ATP5C	ENST00000356708.11	NM_001001973	GO:0000275	BP	190	3.6.3.14	HDA
PCSK6	92.6184	1.01834	0.218493	4.66073	3.1509e-06	8.80634e-05	ENSG00000140479.18	PCSK6	PACE4	ENST00000558864.5	NM_001291309	GO:0000578	BP	NA	NA	IBA
CCT7	194.58	-1.70724	0.366385	-4.65969	3.16686e-06	8.84012e-05	ENSG00000135624.16	CCT7	CCTETA	ENST00000471927.5	NM_001009570	GO:0000003	BP	NA	NA	HDA
PDRG1	33.8201	-1.31407	0.28201	-4.65964	3.16764e-06	8.84012e-05	ENSG00000088356.6	PDRG1	C20orf126	ENST00000202017.5	NM_030815	GO:0003674	BP	NA	NA	IEA
TCF3	222.602	-1.37456	0.295035	-4.65898	3.17786e-06	8.86216e-05	ENSG00000071564.17	TCF3	AGM8	ENST00000262965.9	NM_001136139	GO:0000122	BP	NA	NA	IBA
PLOD2	62.0608	-1.62178	0.348139	-4.65842	3.1865e-06	8.87973e-05	ENSG00000152952.12	PLOD2	BRKS2	ENST00000461497.5	NM_000935	GO:0001666	BP	310	1.14.11.4	HDA
ACO1	55.7474	-1.30037	0.279212	-4.65729	3.20397e-06	8.91537e-05	ENSG00000122729.19	ACO1	ACONS	ENST00000541043.5	NM_001278352	GO:0003008	BP	20	4.2.1.3	HDA
DCLK1	64.1337	1.31096	0.281621	4.65507	3.23866e-06	8.99874e-05	ENSG00000133083.15	DCLK1	CL1	ENST00000615680.4	NM_001195415	GO:0000166	BP	NA	NA	IEA
INTS6L	37.1895	-1.49571	0.321341	-4.6546	3.24605e-06	9.0127e-05	ENSG00000165359.16	INTS6L	DDX26B	ENST00000639893.1	NM_001351601	GO:0005575	BP	NA	NA	IBA
RAB1B	223.658	-1.95297	0.419598	-4.65437	3.24974e-06	9.01291e-05	ENSG00000174903.16	RAB1B	RAB1B	ENST00000311481.10	NM_030981	GO:0000045	BP	NA	NA	HDA
MACROH2A1	223.508	-1.23116	0.264521	-4.6543	3.25086e-06	9.01291e-05	ENSG00000113648.16	MACROH2A1	H2A.y	ENST00000505827.1	NM_001040158	GO:0000070	BP	5322	NA	HDA
TRAPPC11	45.3349	-1.79875	0.386695	-4.65159	3.29382e-06	9.10835e-05	ENSG00000168538.16	TRAPPC11	C4orf41	ENST00000334690.10	NM_021942	GO:0003674	BP	NA	NA	IDA
MRPL15	44.6333	-1.90226	0.408954	-4.65153	3.29485e-06	9.10835e-05	ENSG00000137547.9	MRPL15	HSPC145	ENST00000519831.5	NM_014175	GO:0000313	BP	NA	NA	HDA
DPPA4	103.448	-1.49621	0.32168	-4.65124	3.29943e-06	9.11437e-05	ENSG00000121570.12	DPPA4	2410091M23Rik	ENST00000335658.6	NM_001348928	GO:0003674	BP	NA	NA	IEA
NAGA	36.2896	-1.4639	0.314817	-4.65	3.31938e-06	9.16284e-05	ENSG00000198951.12	NAGA	D22S674	ENST00000396398.7	NM_000262	GO:0000323	BP	603	3.2.1.49	HDA
TNPO3	65.8976	-1.5484	0.333121	-4.64815	3.34927e-06	9.23196e-05	ENSG00000064419.13	TNPO3	IPO12	ENST00000265388.9	NM_001191028	GO:0003674	BP	NA	NA	IBA
LINC01234	50.4249	1.46336	0.315088	4.64429	3.41246e-06	9.39254e-05	ENSG00000249550.7	LINC01234	LCAL84	ENST00000551982.1	NR_110025	NA	NA	NA	NA	NA
BSN-DT	22.4231	1.74192	0.375097	4.64391	3.41883e-06	9.40326e-05	ENSG00000226913.2	BSN-DT	BSN-AS2	ENST00000421598.1	NR_038866	NA	NA	NA	NA	NA
PLS3	196.984	-1.98087	0.426636	-4.64299	3.43405e-06	9.43831e-05	ENSG00000102024.18	PLS3	BMND18	ENST00000626746.2	NM_001136025	GO:0001501	BP	NA	NA	IBA
GALNT11	104.133	-1.63869	0.353006	-4.6421	3.44893e-06	9.47236e-05	ENSG00000178234.13	GALNT11	GALNAC-T11	ENST00000482812.1	NM_001304514	GO:0000139	BP	512	2.4.1.41	IBA
RETREG3	88.4847	-1.66358	0.358445	-4.6411	3.46556e-06	9.51117e-05	ENSG00000141699.11	RETREG3	FAM134C	ENST00000589797.5	NM_178126	GO:0003674	BP	NA	NA	IDA
FIGNL2	84.3935	-1.31186	0.282887	-4.63739	3.5283e-06	9.67639e-05	ENSG00000261308.4	FIGNL2	FIGNL2	ENST00000564840.2	NM_001013690	GO:0000018	BP	NA	NA	IBA
NME1	76.5468	-1.45656	0.314153	-4.63648	3.54395e-06	9.71231e-05	ENSG00000239672.8	NME1	AWD	ENST00000393196.7	NM_000269	GO:0000166	BP	230	2.7.4.6	HDA
NRN1	17.9611	-1.77093	0.382035	-4.63552	3.56043e-06	9.75044e-05	ENSG00000124785.9	NRN1	NRN	ENST00000244766.6	NM_001278710	GO:0005575	BP	NA	NA	IEA
CCDC158	9.15838	2.51812	0.543275	4.63508	3.56807e-06	9.76436e-05	ENSG00000163749.17	CCDC158	CCDC158	ENST00000504667.2	NM_001042784	NA	NA	NA	NA	NA
COL6A1	202.254	-1.30056	0.280651	-4.63407	3.58544e-06	9.80283e-05	ENSG00000142156.15	COL6A1	BTHLM1	ENST00000361866.7	NM_001848	GO:0000323	BP	4510	NA	HDA
GPC4	49.3765	-1.11926	0.241535	-4.63396	3.58728e-06	9.80283e-05	ENSG00000076716.9	GPC4	K-glypican	ENST00000370828.3	NM_001448	GO:0000323	BP	NA	NA	HDA
CRYGN	13.3456	1.77535	0.383153	4.63352	3.59505e-06	9.81701e-05	ENSG00000127377.10	CRYGN	CRYGN	ENST00000476631.5	NM_001308292	GO:0001654	BP	NA	NA	IBA
RBP1	40.9276	-1.71062	0.369282	-4.63227	3.61678e-06	9.86928e-05	ENSG00000114115.10	RBP1	CRABP-I	ENST00000474490.1	NM_001130992	GO:0001523	BP	NA	NA	IDA
GTF2F1	50.0313	-1.22065	0.263534	-4.63184	3.62431e-06	9.88272e-05	ENSG00000125651.14	GTF2F1	BTF4	ENST00000394456.9	NM_002096	GO:0000375	BP	3022	NA	HDA
EIF2B3	26.4365	-1.72691	0.37295	-4.63041	3.64938e-06	9.94398e-05	ENSG00000070785.17	EIF2B3	EIF-2B	ENST00000620860.4	NM_001166588	GO:0002253	BP	3013	NA	IDA
HNRNPAB	120.113	-1.60165	0.346036	-4.62856	3.68214e-06	0.000100261	ENSG00000197451.12	HNRNPAB	ABBP1	ENST00000504796.1	NM_004499	GO:0001837	BP	NA	NA	HDA
TARBP1	56.5478	-1.64629	0.355711	-4.62816	3.6893e-06	0.000100384	ENSG00000059588.10	TARBP1	TRM3	ENST00000040877.1	NM_005646	GO:0001510	BP	NA	NA	IBA
PIP4K2B	145.223	-1.35127	0.292011	-4.62747	3.70167e-06	0.000100648	ENSG00000276293.5	PIP4K2B	PI5P4KB	ENST00000631839.1	NM_003559	GO:0000045	BP	562	2.7.1.149	IDA
UBE2V1	239.051	-1.99612	0.431566	-4.62529	3.74076e-06	0.000101639	ENSG00000244687.12	UBE2V1	CIR1	ENST00000420027.3	NM_001032288	GO:0000151	BP	NA	NA	HDA
SEPTIN3	102.423	-1.06437	0.230167	-4.62436	3.75764e-06	0.000102024	ENSG00000100167.20	SEPTIN3	2022-09-03	ENST00000644076.1	NM_001363845	GO:0000166	BP	NA	NA	IBA
CFH	14.1094	2.2456	0.485621	4.62418	3.76083e-06	0.000102038	ENSG00000000971.16	CFH	AHUS1	ENST00000367429.8	NM_000186	GO:0001906	BP	4610	NA	HDA
TSC22D1	175.519	-1.0984	0.237565	-4.62359	3.77164e-06	0.000102259	ENSG00000102804.15	TSC22D1	Ptg-2	ENST00000261489.6	NM_001243797	GO:0000981	BP	NA	NA	IEA
LOC101928100	17.2102	1.84468	0.399017	4.62306	3.78124e-06	0.000102446	ENSG00000245648.2	LOC101928100	LOC101928100	ENST00000500682.1	NR_120430	NA	NA	NA	NA	NA
ACTR1A	152.105	-1.79062	0.387458	-4.62145	3.81064e-06	0.000103169	ENSG00000138107.13	ACTR1A	ARP1	ENST00000636707.1	NM_005736	GO:0000003	BP	NA	NA	HDA
ICAM1	23.2505	1.48395	0.321194	4.6201	3.83553e-06	0.000103695	ENSG00000090339.9	ICAM1	BB2	ENST00000264832.7	NM_000201	GO:0000003	BP	4514	NA	HDA
RTL8A	125.691	-1.65312	0.357887	-4.61913	3.85354e-06	0.000104035	ENSG00000203950.7	RTL8A	CXX1b	ENST00000518153.1	NM_001078172	GO:0003674	MF	NA	NA	IPI
LINC00661	18.1986	1.9673	0.426206	4.61583	3.91532e-06	0.000105559	ENSG00000205396.11	LINC00661	LINC00661	ENST00000546512.5	NR_026828	NA	NA	NA	NA	NA
RPIA	24.3408	-1.88476	0.408327	-4.61581	3.91556e-06	0.000105559	ENSG00000153574.9	RPIA	RPI	ENST00000283646.4	NM_144563	GO:0003674	BP	30	5.3.1.6	EXP
NSA2	43.078	-1.81215	0.392636	-4.61534	3.92445e-06	0.000105724	ENSG00000164346.10	NSA2	CDK105	ENST00000514918.5	NM_001271665	GO:0003674	BP	NA	NA	HDA
SPATC1L	34.425	-1.57693	0.341755	-4.61422	3.94581e-06	0.000106078	ENSG00000160284.15	SPATC1L	C21orf56	ENST00000621926.3	NM_001142854	GO:0003674	BP	NA	NA	IBA
ESF1	20.608	-2.2364	0.484676	-4.61421	3.94594e-06	0.000106078	ENSG00000089048.15	ESF1	ABTAP	ENST00000617257.1	NM_001276380	GO:0003674	BP	NA	NA	HDA
TPGS2	195.797	-1.44439	0.313241	-4.61112	4.00496e-06	0.000107512	ENSG00000134779.15	TPGS2	C18orf10	ENST00000590258.2	NM_001271949	GO:0005575	BP	NA	NA	IEA
C5orf64	83.6685	1.22226	0.265089	4.61074	4.01231e-06	0.000107634	ENSG00000178722.13	C5orf64	C5orf64	ENST00000502395.1	NR_126523	GO:0005575	CC	NA	NA	IEA
MDGA1	295.088	-1.1511	0.249688	-4.61015	4.02373e-06	0.000107864	ENSG00000112139.17	MDGA1	GPIM	ENST00000434837.7	NM_153487	GO:0001764	BP	NA	NA	HDA
KIF11	37.845	-1.24428	0.269917	-4.60987	4.0292e-06	0.000107935	ENSG00000138160.7	KIF11	EG5	ENST00000260731.4	NM_004523	GO:0000166	BP	NA	NA	HDA
WDTC1	152.641	-1.72692	0.374663	-4.60926	4.0411e-06	0.000108125	ENSG00000142784.16	WDTC1	ADP	ENST00000319394.7	NM_001276252	GO:0000122	BP	NA	NA	IEA
FAM222B	151.315	-1.39105	0.301935	-4.60712	4.0829e-06	0.000109143	ENSG00000173065.13	FAM222B	C17orf63	ENST00000341217.6	NM_001077498	GO:0005575	CC	NA	NA	IDA
MAPKAPK5	117.239	-1.2002	0.260576	-4.60597	4.10538e-06	0.000109667	ENSG00000089022.14	MAPKAPK5	MAPKAP-K5	ENST00000547305.1	NM_001371479	GO:0000165	BP	4010	2.7.11.1	EXP
KLHDC3	70.7069	-1.80944	0.392861	-4.60581	4.10868e-06	0.000109678	ENSG00000124702.18	KLHDC3	PEAS	ENST00000244670.12	NM_001242872	GO:0000003	BP	NA	NA	IBA
CCNK	112.909	-1.72762	0.375137	-4.60531	4.11858e-06	0.000109865	ENSG00000090061.17	CCNK	CPR4	ENST00000553636.1	NM_001099402	GO:0000079	BP	NA	NA	IBA
CFAP74	37.7496	1.29034	0.280201	4.60505	4.12359e-06	0.000109922	ENSG00000142609.18	CFAP74	C1orf222	ENST00000642590.1	NM_001003808	GO:0000226	BP	NA	NA	ISS
ARPP19	131.546	-1.51166	0.32831	-4.60436	4.13731e-06	0.000110211	ENSG00000128989.11	ARPP19	ARPP-16	ENST00000566423.5	NM_001306191	GO:0000086	BP	NA	NA	IBA
TRAFD1	48.7148	-1.3489	0.292974	-4.60415	4.1415e-06	0.000110245	ENSG00000135148.12	TRAFD1	FLN29	ENST00000548092.5	NM_001143906	GO:0002376	BP	NA	NA	IEA
HEG1	113.615	-1.43359	0.31139	-4.60384	4.14763e-06	0.000110331	ENSG00000173706.14	HEG1	HEG	ENST00000311127.8	NM_020733	GO:0000902	BP	NA	NA	IBA
CYTL1	12.288	-2.33425	0.507138	-4.6028	4.16849e-06	0.000110808	ENSG00000170891.11	CYTL1	C17	ENST00000307746.8	NM_018659	GO:0001501	BP	NA	NA	IEA
RPS3A	804.496	-2.64384	0.574671	-4.60062	4.21225e-06	0.000111866	ENSG00000145425.10	RPS3A	FTE1	ENST00000274065.8	NM_001006	GO:0000184	BP	3010	NA	HDA
KNCN	14.3718	1.85553	0.40333	4.60053	4.21416e-06	0.000111866	ENSG00000162456.10	KNCN	Kino	ENST00000294445.7	NM_001097611	GO:0005575	CC	NA	NA	IBA
FGD1	60.5761	-1.79027	0.389161	-4.60032	4.21838e-06	0.0001119	ENSG00000102302.8	FGD1	AAS	ENST00000375135.3	NM_004463	GO:0000902	BP	4810	NA	IDA
ZNF24	99.9302	-1.43526	0.312121	-4.59841	4.25722e-06	0.000112794	ENSG00000172466.16	ZNF24	KOX17	ENST00000589881.5	NM_001308123	GO:0000981	BP	NA	NA	IBA
FAM135B	48.2556	2.02002	0.439291	4.59837	4.25799e-06	0.000112794	ENSG00000147724.12	FAM135B	C8ORFK32	ENST00000395295.2	NM_001362965	GO:0006629	BP	NA	NA	IBA
PXDN	255.586	-1.2211	0.26562	-4.5972	4.28216e-06	0.000113355	ENSG00000130508.11	PXDN	ASGD7	ENST00000252804.8	NM_012293	GO:0001959	BP	NA	NA	HDA
EFL1	49.6461	-1.82045	0.396005	-4.59703	4.2855e-06	0.000113365	ENSG00000140598.15	EFL1	EFTUD1	ENST00000268206.11	NM_001040610	GO:0000166	BP	3008	3.6.5.-	IBA
FXR1	97.991	-1.10822	0.241094	-4.59664	4.29352e-06	0.000113453	ENSG00000114416.18	FXR1	FXR1P	ENST00000469882.5	NM_001013438	GO:0003674	BP	NA	NA	HDA
GPN1	43.0535	-1.41852	0.308603	-4.59658	4.2948e-06	0.000113453	ENSG00000198522.14	GPN1	ATPBD1A	ENST00000481754.1	NM_001145047	GO:0000166	CC	NA	NA	IBA
C5orf24	88.4675	-1.0486	0.228186	-4.59538	4.31956e-06	0.000113957	ENSG00000181904.9	C5orf24	C5orf24	ENST00000508791.1	NM_001135586	GO:0003674	MF	NA	NA	IPI
GOPC	41.8208	-1.2013	0.261415	-4.59537	4.31987e-06	0.000113957	ENSG00000047932.14	GOPC	CAL	ENST00000467125.1	NM_001017408	GO:0000139	BP	NA	NA	IDA
PSG7	16.4763	1.666	0.362566	4.59502	4.32716e-06	0.00011407	ENSG00000221878.13	PSG7	PSBG-7	ENST00000599226.2	NM_001206650	GO:0000003	BP	NA	NA	IEA
GREB1L	112.837	-1.64409	0.35794	-4.5932	4.36509e-06	0.000114991	ENSG00000141449.15	GREB1L	C18orf6	ENST00000579454.1	NM_001142966	GO:0000003	BP	NA	NA	IDA
ATIC	76.2095	-1.21478	0.264498	-4.59279	4.37356e-06	0.000115134	ENSG00000138363.15	ATIC	AICAR	ENST00000236959.13	NM_004044	GO:0003360	BP	230	3.5.4.10	HDA
ANKRD30BL	14.4364	2.02159	0.440529	4.58901	4.45355e-06	0.00011706	ENSG00000163046.16	ANKRD30BL	ANKRD30BP3	ENST00000465868.5	NM_001358416	NA	NA	NA	NA	NA
CNPY2	78.9244	-1.54929	0.337617	-4.5889	4.45594e-06	0.00011706	ENSG00000257727.6	CNPY2	HP10390	ENST00000546466.5	NM_001190991	GO:0003674	BP	NA	NA	IBA
SF3B5	40.5722	-1.94938	0.42487	-4.58818	4.47127e-06	0.000117382	ENSG00000169976.7	SF3B5	SF3b10	ENST00000367569.3	NM_031287	GO:0000375	BP	3040	NA	IBA
FBXO17	42.344	-1.34591	0.29336	-4.58792	4.47688e-06	0.000117412	ENSG00000269190.6	FBXO17	FBG4	ENST00000292852.8	NM_024907	GO:0000151	BP	NA	NA	IBA
MAGED1	461.454	-2.14127	0.466728	-4.58784	4.47859e-06	0.000117412	ENSG00000179222.18	MAGED1	DLXIN-1	ENST00000482188.1	NM_001005332	GO:0000165	BP	4722	NA	IDA
RNF24	138.585	-1.35859	0.296246	-4.58603	4.51747e-06	0.00011835	ENSG00000101236.17	RNF24	G1L	ENST00000432261.6	NM_001134337	GO:0000139	BP	NA	NA	IBA
DPP10-AS1	25.3278	1.63193	0.35589	4.58549	4.52928e-06	0.000118578	ENSG00000235026.6	DPP10-AS1	DPP10-AS1	ENST00000448663.5	NR_036580	NA	NA	NA	NA	NA
PCDHGA1	15.9142	1.95749	0.427351	4.58053	4.63799e-06	0.00012134	ENSG00000204956.5	PCDHGA1	PCDH-GAMMA-A1	ENST00000378105.4	NM_018912	GO:0003674	BP	NA	NA	IBA
LINC01108	14.315	1.82784	0.399073	4.58021	4.64513e-06	0.000121443	ENSG00000226673.2	LINC01108	LncRNA-ES1	ENST00000427276.1	NR_108096	NA	NA	NA	NA	NA
EIF1B	48.9637	-1.64394	0.358997	-4.57925	4.66635e-06	0.000121882	ENSG00000114784.4	EIF1B	GC20	ENST00000232905.3	NM_005875	GO:0003674	BP	3013	NA	HDA
PAFAH1B3	61.729	-1.64888	0.360089	-4.57908	4.67029e-06	0.000121882	ENSG00000079462.8	PAFAH1B3	PAFAHG	ENST00000262890.7	NM_001145939	GO:0000003	BP	565	3.1.1.47	HDA
PDK2	108.583	-1.0426	0.227691	-4.57902	4.6715e-06	0.000121882	ENSG00000005882.12	PDK2	PDHK2	ENST00000007708.7	NM_001199898	GO:0000166	BP	NA	NA	IDA
FER1L5	35.9476	1.27204	0.277844	4.57826	4.6885e-06	0.000122178	ENSG00000249715.13	FER1L5	FER1L5	ENST00000505256.6	NM_001077400	GO:0000768	BP	NA	NA	IEA
COL1A2	289.973	-1.27838	0.27923	-4.57823	4.68929e-06	0.000122178	ENSG00000164692.18	COL1A2	EDSARTH2	ENST00000297268.10	NM_000089	GO:0001101	BP	4510	NA	HDA
LRRC36	9.14277	2.22187	0.485376	4.57763	4.70284e-06	0.000122448	ENSG00000159708.18	LRRC36	RORBP70	ENST00000566558.1	NM_001161575	NA	NA	NA	NA	NA
LOC285074	15.0444	-2.35587	0.514795	-4.57633	4.73196e-06	0.000123122	ENSG00000285793.1	LOC285074	LOC285074	ENST00000648819.1	NM_001012626	NA	NA	NA	NA	NA
MITF	43.5991	-1.56923	0.342919	-4.5761	4.73717e-06	0.000123173	ENSG00000187098.17	MITF	CMM8	ENST00000352241.8	NM_000248	GO:0000122	BP	4380	NA	IBA
HDHD2	44.4654	-1.56513	0.342108	-4.57495	4.76331e-06	0.000123768	ENSG00000167220.12	HDHD2	3110052N05Rik	ENST00000591268.1	NM_001318765	GO:0003674	BP	NA	NA	HDA
WEE2-AS1	28.6369	1.56787	0.342746	4.57444	4.77497e-06	0.000123986	ENSG00000228775.8	WEE2-AS1	WEE2-AS1	ENST00000576702.5	NM_173677	GO:0000245	BP	NA	NA	IEA
CLTC	231.077	-1.26808	0.277386	-4.57152	4.84206e-06	0.000125557	ENSG00000141367.12	CLTC	CHC	ENST00000621829.4	NM_001288653	GO:0000041	BP	4142	NA	HDA
ID4	103.052	-1.27873	0.279731	-4.57128	4.84758e-06	0.000125615	ENSG00000172201.12	ID4	IDB4	ENST00000378700.7	NM_001546	GO:0000003	BP	4350	NA	IBA
SLC19A1	153.723	-1.09087	0.238722	-4.56963	4.88578e-06	0.000126519	ENSG00000173638.19	SLC19A1	CHMD	ENST00000417954.5	NM_001205206	GO:0003674	BP	4977	NA	IBA
ENTPD3	7.91128	2.35615	0.515629	4.56946	4.88978e-06	0.000126536	ENSG00000168032.10	ENTPD3	CD39L3	ENST00000301825.7	NM_001248	GO:0000166	BP	230	3.6.1.5	IEA
CYB5A	43.8147	-1.34277	0.294148	-4.56494	4.99643e-06	0.00012912	ENSG00000166347.19	CYB5A	CYB5	ENST00000579064.1	NM_001190807	GO:0003674	BP	NA	NA	HDA
EIF3I	176.623	-1.18056	0.258656	-4.56419	5.01431e-06	0.000129494	ENSG00000084623.12	EIF3I	EIF3S2	ENST00000355082.9	NM_003757	GO:0001732	BP	3013	NA	HDA
UBE2V2	75.2922	-1.47118	0.322577	-4.56071	5.09802e-06	0.000131505	ENSG00000169139.12	UBE2V2	DDVIT1	ENST00000518360.5	NM_003350	GO:0000209	BP	NA	NA	HDA
PNMA6E	12.5289	1.61206	0.353478	4.56056	5.10171e-06	0.000131505	ENSG00000214897.5	PNMA6E	PNMA6E	ENST00000633844.1	NM_001351293	NA	NA	NA	NA	NA
ZNF516	241.534	-1.34933	0.295871	-4.56053	5.10254e-06	0.000131505	ENSG00000101493.11	ZNF516	HsT287	ENST00000542818.1	NM_014643	GO:0000976	BP	NA	NA	IBA
PTPMT1	35.1829	-1.41512	0.310384	-4.55926	5.13331e-06	0.000132119	ENSG00000110536.14	PTPMT1	DUSP23	ENST00000426530.2	NM_001143984	GO:0003674	BP	NA	NA	HDA
SLC26A8	19.2748	1.86563	0.409352	4.55752	5.17623e-06	0.000133044	ENSG00000112053.14	SLC26A8	SPGF3	ENST00000490799.5	NM_001193476	GO:0000003	BP	NA	NA	IBA
FZR1	163.343	-1.7084	0.374936	-4.5565	5.20142e-06	0.000133511	ENSG00000105325.15	FZR1	CDC20C	ENST00000441788.6	NM_001136197	GO:0000003	BP	4110	NA	IDA
STT3B	105.467	-1.4435	0.316828	-4.55612	5.21081e-06	0.000133662	ENSG00000163527.10	STT3B	CDG1X	ENST00000453168.5	NM_178862	GO:0003674	BP	510	2.4.1.119	HDA
USB1	239.636	-1.69638	0.372438	-4.55481	5.24325e-06	0.000134313	ENSG00000103005.12	USB1	C16orf57	ENST00000566292.5	NM_001195302	GO:0000175	BP	NA	NA	IBA
MUC5AC	82.2794	1.17022	0.256973	4.55384	5.26756e-06	0.000134642	ENSG00000215182.8	MUC5AC	MUC5	ENST00000621226.2	NM_001304359	GO:0002218	BP	NA	NA	HDA
THAP12	89.8466	-1.23091	0.270303	-4.55381	5.26819e-06	0.000134642	ENSG00000137492.8	THAP12	DAP4	ENST00000529901.1	NM_004705	GO:0000981	BP	NA	NA	IEA
EFNB1	103.137	-1.64051	0.36025	-4.5538	5.26848e-06	0.000134642	ENSG00000090776.6	EFNB1	CFND	ENST00000204961.4	NM_004429	GO:0000902	BP	4360	NA	HDA
ASH2L	32.9118	-1.50612	0.330744	-4.55373	5.27023e-06	0.000134642	ENSG00000129691.16	ASH2L	ASH2	ENST00000517719.5	NM_001105214	GO:0000228	BP	NA	NA	IBA
SH2D6	20.0117	1.46706	0.322215	4.55304	5.28766e-06	0.000134997	ENSG00000152292.17	SH2D6	SH2D6	ENST00000469800.5	NM_198482	GO:0003674	BP	NA	NA	IBA
GABARAP	240.406	-1.96391	0.431444	-4.55194	5.31534e-06	0.000135613	ENSG00000170296.10	GABARAP	ATG8A	ENST00000302386.9	NM_007278	GO:0000045	BP	4140	NA	IBA
PRSS40A	42.6427	1.4455	0.317623	4.551	5.33928e-06	0.000136132	ENSG00000183292.13	PRSS40A	TISP43	ENST00000414595.1	NR_027313	NA	NA	NA	NA	NA
CIAO1	134.343	-1.37743	0.302752	-4.5497	5.37236e-06	0.000136884	ENSG00000144021.3	CIAO1	CIA1	ENST00000488633.1	NM_004804	GO:0003674	BP	NA	NA	IBA
MAD2L1	68.9294	-1.46157	0.32132	-4.54866	5.39898e-06	0.000137378	ENSG00000164109.14	MAD2L1	HSMAD2	ENST00000296509.10	NM_002358	GO:0000070	BP	4110	NA	IBA
BTAF1	100.985	-1.84898	0.406531	-4.54819	5.41086e-06	0.000137529	ENSG00000095564.14	BTAF1	MOT1	ENST00000265990.10	NM_003972	GO:0000166	BP	NA	NA	IDA
NKAIN2	14.6009	1.91444	0.420928	4.54814	5.41215e-06	0.000137529	ENSG00000188580.15	NKAIN2	FAM77B	ENST00000476571.1	NM_001040214	GO:0002028	BP	NA	NA	IBA
ARCN1	93.8488	-1.48178	0.325882	-4.54699	5.44186e-06	0.000138192	ENSG00000095139.14	ARCN1	COPD	ENST00000392859.7	NM_001142281	GO:0000139	BP	NA	NA	HDA
RPRD2	144.632	-1.22521	0.269485	-4.5465	5.45453e-06	0.000138421	ENSG00000163125.15	RPRD2	HSPC099	ENST00000492220.1	NM_001297673	GO:0000428	BP	NA	NA	IBA
RTP1	5.91769	2.62247	0.576882	4.54593	5.46921e-06	0.000138634	ENSG00000175077.6	RTP1	Z3CXXC1	ENST00000312295.4	NM_153708	GO:0001580	BP	NA	NA	IBA
HID1	116.688	-1.51756	0.333831	-4.5459	5.47018e-06	0.000138634	ENSG00000167861.16	HID1	17orf28	ENST00000532395.5	NM_030630	GO:0000138	BP	NA	NA	HDA
CDCA4	42.7765	-1.576	0.346718	-4.54548	5.48096e-06	0.000138722	ENSG00000170779.11	CDCA4	HEPP	ENST00000392590.3	NM_017955	GO:0003674	CC	NA	NA	IDA
ZNF581	38.3649	-1.39141	0.306145	-4.54493	5.49526e-06	0.000138992	ENSG00000171425.10	ZNF581	HSPC189	ENST00000587252.5	NM_016535	GO:0000981	BP	NA	NA	IEA
PCED1A	90.478	-1.51986	0.334432	-4.54461	5.50377e-06	0.000139115	ENSG00000132635.17	PCED1A	C20orf81	ENST00000474714.5	NM_001271168	GO:0003674	MF	NA	NA	IPI
STARD4	59.4671	-1.56474	0.344387	-4.54354	5.53163e-06	0.000139726	ENSG00000164211.13	STARD4	STARD4	ENST00000510346.5	NM_001308056	GO:0003674	BP	NA	NA	IDA
TRABD	70.8655	-1.28747	0.283485	-4.54157	5.58355e-06	0.000140944	ENSG00000170638.10	TRABD	LP6054	ENST00000380909.8	NM_001320484	NA	NA	NA	NA	NA
EIF3K	68.6598	-1.48867	0.327996	-4.53869	5.66054e-06	0.000142698	ENSG00000178982.10	EIF3K	ARG134	ENST00000614624.4	NM_001300992	GO:0001732	BP	NA	NA	HDA
WFIKKN2	18.1876	1.63255	0.359726	4.5383	5.67083e-06	0.000142863	ENSG00000173714.8	WFIKKN2	GASP-1	ENST00000426127.1	NM_001330341	GO:0001501	BP	NA	NA	IBA
KPNA4	205.932	-1.04666	0.230654	-4.53779	5.68467e-06	0.000143117	ENSG00000186432.10	KPNA4	IPOA3	ENST00000334256.8	NM_002268	GO:0000302	BP	NA	NA	IDA
PORCN	25.8992	-1.37105	0.302223	-4.53653	5.71874e-06	0.000143879	ENSG00000102312.23	PORCN	DHOF	ENST00000486272.1	NM_001282167	GO:0003674	BP	4310	NA	IEA
TXNL1	111.114	-1.14607	0.25266	-4.53603	5.73223e-06	0.000144124	ENSG00000091164.13	TXNL1	HEL-S-114	ENST00000589931.1	NM_004786	GO:0000502	BP	NA	NA	IDA
CASP2	130.378	-1.60365	0.353559	-4.53573	5.74043e-06	0.000144235	ENSG00000106144.20	CASP2	CASP-2	ENST00000619992.4	NM_001224	GO:0000003	BP	NA	NA	IBA
FAM210B	109.191	-1.45475	0.32076	-4.53532	5.7515e-06	0.000144417	ENSG00000124098.10	FAM210B	5A3	ENST00000437418.1	NM_080821	GO:0002262	BP	NA	NA	IDA
KLF12	87.0679	-1.40875	0.310655	-4.53479	5.76614e-06	0.000144596	ENSG00000118922.17	KLF12	AP-2rep	ENST00000377669.6	NM_007249	GO:0000122	BP	NA	NA	IBA
NRM	61.9056	-1.5174	0.334619	-4.5347	5.76849e-06	0.000144596	ENSG00000137404.14	NRM	NRM29	ENST00000491048.5	NM_001270707	GO:0003674	BP	NA	NA	HDA
EEF1A1	6468.3	-2.55817	0.564158	-4.5345	5.77406e-06	0.000144602	ENSG00000156508.19	EEF1A1	CCS-3	ENST00000316292.13	NM_001402	GO:0000049	BP	3013	3.6.5.3	HDA
EREG	14.2098	2.16931	0.47842	4.53433	5.7787e-06	0.000144623	ENSG00000124882.4	EREG	EPR	ENST00000244869.2	NM_001432	GO:0000003	BP	4012	NA	IBA
STXBP5-AS1	31.6453	1.68692	0.372187	4.53246	5.83011e-06	0.000145623	ENSG00000233452.7	STXBP5-AS1	STXBP5-AS1	ENST00000606831.1	NR_034115	NA	NA	NA	NA	NA
CCNY	86.2295	-1.55268	0.34263	-4.53165	5.85257e-06	0.000146088	ENSG00000108100.18	CCNY	C10orf9	ENST00000490012.6	NM_001282852	GO:0000079	BP	NA	NA	IBA
FNBP1	79.6145	-1.35183	0.29833	-4.53134	5.86101e-06	0.000146203	ENSG00000187239.17	FNBP1	FBP17	ENST00000462766.2	NM_001363755	GO:0000323	BP	NA	NA	IEA
CD99	38.3165	-1.1349	0.250689	-4.52713	5.97893e-06	0.000148949	ENSG00000002586.20	CD99	HBA71	ENST00000381180.9	NM_001122898	GO:0002376	BP	4514	NA	HDA
CD99.1	38.3165	-1.1349	0.250689	-4.52713	5.97893e-06	0.000148949	ENSG00000002586.20_PAR_Y	CD99	HBA71	ENST00000381180.9	NM_001122898	GO:0002376	BP	4514	NA	HDA
SLC2A3	124.299	-1.30674	0.28871	-4.52612	6.0077e-06	0.00014947	ENSG00000059804.16	SLC2A3	GLUT3	ENST00000469295.1	NM_006931	GO:0001775	BP	NA	NA	HDA
ADAMTSL3	24.8337	1.77137	0.391446	4.5252	6.03371e-06	0.00014997	ENSG00000156218.13	ADAMTSL3	ADAMTSL-3	ENST00000286744.9	NM_001301110	GO:0003674	BP	NA	NA	IDA
CASC2	45.9453	1.44389	0.319083	4.52514	6.03567e-06	0.00014997	ENSG00000177640.16	CASC2	C10orf5	ENST00000414722.5	NM_178816	GO:0000165	BP	NA	NA	IDA
SSR1	131.075	-1.22657	0.271092	-4.52457	6.05192e-06	0.000150275	ENSG00000124783.14	SSR1	TRAPA	ENST00000474597.5	NM_001292008	GO:0003674	BP	4141	NA	IBA
ATP5MPL	59.7003	-1.46802	0.324471	-4.52434	6.05832e-06	0.000150336	ENSG00000156411.10	ATP5MPL	6.8PL	ENST00000554287.1	NM_001127393	GO:0003674	BP	NA	NA	IBA
ADAM10	97.0481	-1.31615	0.29096	-4.52346	6.08365e-06	0.000150867	ENSG00000137845.15	ADAM10	AD10	ENST00000260408.7	NM_001110	GO:0000003	BP	5010	3.4.24.81	HDA
PLBD2	140.503	-1.4717	0.325365	-4.52323	6.09018e-06	0.00015093	ENSG00000151176.8	PLBD2	P76	ENST00000548997.1	NM_001159727	GO:0000323	BP	NA	NA	HDA
RPS18	588.988	-2.70523	0.598205	-4.52225	6.11871e-06	0.000151539	ENSG00000231500.7	RPS18	D6S218E	ENST00000490380.5	NM_022551	GO:0000184	BP	3010	NA	EXP
UBE2D3	249.416	-1.59845	0.353603	-4.52045	6.17076e-06	0.000152728	ENSG00000109332.20	UBE2D3	E2(17)KB3	ENST00000453744.6	NM_001300795	GO:0000122	BP	4120	6.3.2.19	HDA
IFI30	14.9241	1.66349	0.368066	4.51954	6.19745e-06	0.000153289	ENSG00000216490.4	IFI30	GILT	ENST00000597802.2	NM_006332	GO:0000323	BP	4612	NA	EXP
GNG4	60.8067	-1.43598	0.317774	-4.51888	6.21664e-06	0.000153564	ENSG00000168243.11	GNG4	GNG4	ENST00000391854.6	NM_001098721	GO:0001558	BP	4062	NA	HDA
CSTB	68.3353	-1.60075	0.354293	-4.51816	6.23791e-06	0.00015399	ENSG00000160213.9	CSTB	CPI-B	ENST00000639959.1	NM_000100	GO:0001775	BP	NA	NA	HDA
LOC101927476	10.01	2.2663	0.501639	4.51778	6.24909e-06	0.000154047	ENSG00000236393.2	LOC101927476	LOC101927476	ENST00000447570.1	NR_110386	NA	NA	NA	NA	NA
SMC3	91.5531	-1.79459	0.397237	-4.51767	6.25238e-06	0.000154047	ENSG00000108055.10	SMC3	BAM	ENST00000361804.4	NM_005445	GO:0000003	BP	4110	NA	IDA
LINC00488	13.1868	1.70913	0.378479	4.51578	6.30831e-06	0.000155325	ENSG00000214381.6	LINC00488	C3orf66	ENST00000648541.1	NM_001040054	NA	NA	NA	NA	NA
EIF4A2	158.617	-1.21273	0.268588	-4.51522	6.32505e-06	0.000155636	ENSG00000156976.17	EIF4A2	BM-010	ENST00000441007.5	NM_001967	GO:0000166	BP	3013	NA	HDA
FCGBP	76.7525	1.73843	0.385035	4.51499	6.33195e-06	0.000155668	ENSG00000275395.6	FCGBP	FC(GAMMA)BP	ENST00000616721.5	NM_003890	GO:0003674	CC	NA	NA	HDA
MICB-DT	9.68299	2.08286	0.46133	4.51491	6.33451e-06	0.000155668	ENSG00000286940.1	MICB-DT	TCONS_00012692	NA	NR_149132	NA	NA	NA	NA	NA
VPS9D1-AS1	25.7495	-1.90934	0.423413	-4.50939	6.50145e-06	0.000159564	ENSG00000261373.1	VPS9D1-AS1	MYU	ENST00000562298.1	NR_036480	NA	NA	NA	NA	NA
BRD3	134.857	-1.14859	0.254858	-4.50679	6.58168e-06	0.000161429	ENSG00000169925.17	BRD3	ORFX	ENST00000473349.1	NM_007371	GO:0003674	BP	NA	NA	IDA
OR5AS1	26.4707	1.884	0.418124	4.50585	6.61082e-06	0.00016204	ENSG00000181785.3	OR5AS1	OR11-168	ENST00000313555.1	NM_001001921	GO:0003008	BP	4740	NA	IBA
TRIM32	90.9842	-1.7054	0.378548	-4.5051	6.63423e-06	0.000162509	ENSG00000119401.11	TRIM32	BBS11	ENST00000411410.1	NM_001099679	GO:0000209	BP	4120	6.3.2.19	IBA
DZIP3	42.8521	-1.31703	0.292365	-4.50473	6.64578e-06	0.000162687	ENSG00000198919.13	DZIP3	PPP1R66	ENST00000361582.7	NM_014648	GO:0000209	BP	NA	NA	HDA
RBM5	230.76	-1.20322	0.267148	-4.50397	6.6696e-06	0.000163165	ENSG00000003756.17	RBM5	G15	ENST00000347869.7	NM_005778	GO:0000245	BP	NA	NA	HDA
SPCS2	59.4646	-1.41554	0.314323	-4.50347	6.68535e-06	0.000163445	ENSG00000118363.12	SPCS2	SPCS2	ENST00000263672.10	NM_014752	GO:0003674	BP	3060	3.4.-.-	IBA
LINC02367	19.4777	1.43481	0.318669	4.50251	6.71569e-06	0.000164082	ENSG00000260423.2	LINC02367	LINC02367	ENST00000567749.1	NR_120479	NA	NA	NA	NA	NA
MBOAT7	141.563	-1.4135	0.314016	-4.50135	6.75229e-06	0.00016487	ENSG00000125505.17	MBOAT7	BB1	ENST00000611602.4	NM_001146056	GO:0003674	BP	564	2.3.1.-	HDA
FOXL2	11.3825	2.02454	0.449841	4.50057	6.77727e-06	0.000165374	ENSG00000183770.7	FOXL2	BPES	ENST00000648323.1	NM_023067	GO:0000003	BP	NA	NA	IBA
ESPN	63.5955	-1.48149	0.329222	-4.49996	6.79669e-06	0.000165742	ENSG00000187017.17	ESPN	DFNB36	ENST00000645284.1	NM_001367473	GO:0003008	BP	NA	NA	IBA
NDUFAF3	39.9167	-1.54738	0.344017	-4.49798	6.8602e-06	0.000166923	ENSG00000178057.15	NDUFAF3	2P1	ENST00000326912.8	NM_199069	GO:0003674	BP	NA	NA	IBA
TRIM33	121.339	-1.24456	0.276697	-4.4979	6.86266e-06	0.000166923	ENSG00000197323.12	TRIM33	ECTO	ENST00000358465.6	NM_015906	GO:0000122	BP	NA	NA	IDA
NELFCD	69.8294	-1.55573	0.346004	-4.49628	6.91521e-06	0.000168094	ENSG00000101158.15	NELFCD	HSPC130	ENST00000464363.5	NM_016397	GO:0000122	BP	NA	NA	HDA
SAXO1	29.503	1.45889	0.324763	4.49218	7.04994e-06	0.00017115	ENSG00000155875.15	SAXO1	C9orf138	ENST00000380534.8	NM_001287049	GO:0000226	BP	NA	NA	IBA
PPP2R5E	102.377	-1.07703	0.239765	-4.49203	7.05469e-06	0.000171156	ENSG00000154001.14	PPP2R5E	B56E	ENST00000556150.1	NM_001282179	GO:0000159	BP	3015	NA	IBA
KLHL33	31.1428	1.42447	0.317291	4.48946	7.14034e-06	0.000173014	ENSG00000185271.9	KLHL33	KLHL33	ENST00000344581.4	NM_001109997	NA	NA	NA	NA	NA
RPS21	64.292	-1.89652	0.422509	-4.4887	7.16593e-06	0.000173415	ENSG00000171858.18	RPS21	HLDF	ENST00000370592.2	NM_001024	GO:0000184	BP	3010	NA	HDA
CD46	102.693	-1.57577	0.351153	-4.48741	7.20942e-06	0.000174354	ENSG00000117335.20	CD46	AHUS2	ENST00000322875.8	NM_002389	GO:0000003	BP	4610	NA	HDA
LAMTOR3	68.0022	-1.45485	0.324219	-4.48724	7.21523e-06	0.000174384	ENSG00000109270.13	LAMTOR3	MAP2K1IP1	ENST00000499666.6	NM_001243736	GO:0000165	BP	4010	NA	HDA
METTL17	66.0564	-1.20741	0.269135	-4.48628	7.24771e-06	0.000175046	ENSG00000165792.18	METTL17	METT11D1	ENST00000556442.1	NM_001029991	GO:0003674	BP	NA	NA	IDA
ECT2L	6.38815	2.61977	0.583967	4.48616	7.25182e-06	0.000175046	ENSG00000203734.13	ECT2L	ARHGEF32	ENST00000423192.5	NM_001077706	GO:0003674	BP	NA	NA	IEA
DDX24	122.037	-1.07086	0.238757	-4.48514	7.28669e-06	0.000175776	ENSG00000089737.17	DDX24	DDX24	ENST00000629321.1	NM_020414	GO:0000166	BP	NA	NA	HDA
SNHG6	28.2416	-1.57245	0.350604	-4.48498	7.29191e-06	0.000175791	ENSG00000245910.8	SNHG6	HBII-276HG	ENST00000520348.5	NR_002599	NA	NA	NA	NA	NA
TANC2	280.245	-1.19565	0.266644	-4.48407	7.32312e-06	0.000176432	ENSG00000170921.15	TANC2	ROLSA	ENST00000424789.6	NM_015623	GO:0001701	BP	NA	NA	IEA
DEPDC1B	34.0328	-1.65439	0.369012	-4.48329	7.3502e-06	0.000176972	ENSG00000035499.13	DEPDC1B	BRCC3	ENST00000509006.1	NM_001145208	GO:0003674	BP	NA	NA	IBA
MEX3B	92.8756	-1.34311	0.29967	-4.48197	7.39555e-06	0.000177839	ENSG00000183496.6	MEX3B	MEX-3B	ENST00000329713.4	NM_032246	GO:0000932	BP	NA	NA	HDA
SERINC3	66.2453	-1.53736	0.343044	-4.48153	7.41092e-06	0.000178096	ENSG00000132824.14	SERINC3	AIGP1	ENST00000411544.5	NM_006811	GO:0000139	BP	NA	NA	IDA
DCAF5	153.03	-1.36016	0.30353	-4.48114	7.42444e-06	0.000178308	ENSG00000139990.18	DCAF5	BCRG2	ENST00000553293.5	NM_001284206	GO:0000151	BP	NA	NA	IDA
PEG10	1138.49	-2.63632	0.588549	-4.47936	7.48678e-06	0.000179353	ENSG00000242265.6	PEG10	EDR	ENST00000482108.1	NM_001040152	GO:0003674	BP	NA	NA	HDA
LDB3	60.739	-1.59522	0.356156	-4.47898	7.49995e-06	0.000179555	ENSG00000122367.20	LDB3	CMD1C	ENST00000429277.6	NM_001080114	GO:0001725	BP	NA	NA	IBA
C11orf1	30.4231	-1.39975	0.312606	-4.47767	7.54611e-06	0.000180547	ENSG00000137720.8	C11orf1	C11orf1	ENST00000528125.5	NM_001330371	GO:0003674	BP	NA	NA	IBA
TPM4	320.056	-1.19045	0.265991	-4.47554	7.6219e-06	0.000182246	ENSG00000167460.17	TPM4	HEL-S-108	ENST00000589897.1	NM_001145160	GO:0001503	BP	4260	NA	HDA
SNX6	78.5632	-1.42957	0.31958	-4.47327	7.70335e-06	0.000184078	ENSG00000129515.20	SNX6	MSTP010	ENST00000555541.1	NM_001366519	GO:0001932	BP	NA	NA	IBA
RIOK3	80.6329	-1.53056	0.34218	-4.47296	7.71444e-06	0.000184227	ENSG00000101782.15	RIOK3	SUDD	ENST00000584960.1	NM_001348193	GO:0000166	BP	NA	NA	IBA
SGSM1	35.1393	1.42381	0.318351	4.47245	7.73299e-06	0.000184367	ENSG00000167037.19	SGSM1	RUTBC2	ENST00000610372.4	NM_001039948	GO:0003674	BP	NA	NA	IBA
SET	333.32	-1.42745	0.319171	-4.47239	7.73511e-06	0.000184367	ENSG00000119335.17	SET	2PP2A	ENST00000466009.5	NM_001122821	GO:0003674	BP	NA	NA	HDA
CACNG8	64.8451	1.1972	0.267694	4.47226	7.73968e-06	0.000184367	ENSG00000142408.7	CACNG8	CACNG8	ENST00000270458.2	NM_031895	GO:0003008	BP	4010	NA	IBA
SOGA1	301.766	-0.973625	0.217728	-4.47175	7.75819e-06	0.000184577	ENSG00000149639.15	SOGA1	C20orf117	ENST00000465671.1	NM_080627	GO:0003674	BP	NA	NA	HDA
KIAA1324	38.9097	1.66612	0.372732	4.47003	7.82082e-06	0.000185802	ENSG00000116299.17	KIAA1324	EIG121	ENST00000533147.5	NM_001267048	GO:0000045	BP	NA	NA	HDA
SS18	197.58	-1.76472	0.394793	-4.46998	7.82254e-06	0.000185802	ENSG00000141380.14	SS18	SSXT	ENST00000582092.1	NM_001007559	GO:0000226	BP	NA	NA	IBA
SH3TC2	140.295	1.42407	0.318589	4.46994	7.82431e-06	0.000185802	ENSG00000169247.14	SH3TC2	CMT4C	ENST00000643113.1	NM_024577	GO:0005575	BP	NA	NA	IEA
PTPN1	85.9636	-1.32784	0.297085	-4.46956	7.83815e-06	0.000186014	ENSG00000196396.10	PTPN1	PTP1B	ENST00000541713.5	NM_001278618	GO:0000165	BP	4520	3.1.3.48	HDA
ASPRV1	15.8818	1.5333	0.343239	4.46714	7.92707e-06	0.000188007	ENSG00000244617.2	ASPRV1	MUNO	ENST00000320256.5	NM_152792	GO:0003674	BP	NA	NA	IBA
RNPS1	283.932	-1.50298	0.336502	-4.46647	7.95216e-06	0.000188485	ENSG00000205937.12	RNPS1	E5.1	ENST00000562205.1	NM_001286625	GO:0000184	BP	3013	NA	HDA
CFAP54	21.7057	1.72956	0.38728	4.46593	7.9723e-06	0.000188845	ENSG00000188596.11	CFAP54	C12orf55	ENST00000554621.1	NM_001306084	GO:0000003	BP	NA	NA	IBA
TMEM50A	48.7412	-1.51418	0.339073	-4.46563	7.98319e-06	0.000188985	ENSG00000183726.11	TMEM50A	IFNRC	ENST00000374358.4	NM_014313	GO:0005575	BP	NA	NA	IBA
LUC7L3	169.211	-1.63828	0.36692	-4.46496	8.00844e-06	0.000189465	ENSG00000108848.16	LUC7L3	CRA	ENST00000505658.5	NM_001330330	GO:0000245	BP	NA	NA	HDA
FLI1	29.7858	1.85628	0.41579	4.46445	8.02734e-06	0.000189794	ENSG00000151702.17	FLI1	BDPLT21	ENST00000608303.5	NM_001167681	GO:0000976	BP	NA	NA	IBA
NUP214	203.029	-1.26694	0.283848	-4.46345	8.06514e-06	0.000190482	ENSG00000126883.17	NUP214	CAIN	ENST00000531584.1	NM_001318324	GO:0000278	BP	3013	NA	IBA
MBNL1-AS1	26.6837	1.69707	0.380219	4.46341	8.06646e-06	0.000190482	ENSG00000229619.4	MBNL1-AS1	MBNL1-AS1	ENST00000608395.1	NR_027037	NA	NA	NA	NA	NA
GFRA1	165.478	-1.37071	0.307186	-4.46214	8.11447e-06	0.000191498	ENSG00000151892.15	GFRA1	GDNFR	ENST00000369236.5	NM_001145453	GO:0000165	BP	NA	NA	HDA
ME2	138.388	-1.2705	0.284809	-4.46087	8.16286e-06	0.00019252	ENSG00000082212.13	ME2	ODS1	ENST00000638768.1	NM_001168335	GO:0000166	BP	620	1.1.1.38	IBA
USP22	470.141	-1.64113	0.367944	-4.46027	8.18579e-06	0.000192941	ENSG00000124422.12	USP22	USP3L	ENST00000261497.8	NM_015276	GO:0000123	BP	NA	NA	IDA
PDE10A	99.8731	0.912715	0.204671	4.45942	8.21835e-06	0.000193589	ENSG00000112541.18	PDE10A	ADSD2	ENST00000649273.1	NM_001130690	GO:0000166	BP	230	3.1.4.17	IBA
BTF3L4	67.97	-1.33903	0.300293	-4.45908	8.23117e-06	0.000193771	ENSG00000134717.18	BTF3L4	BTF3L4	ENST00000313334.12	NM_001136497	GO:0003674	MF	NA	NA	IPI
RPN2	166.239	-1.69599	0.380393	-4.45853	8.25235e-06	0.000194149	ENSG00000118705.17	RPN2	RIBIIR	ENST00000462163.1	NM_001135771	GO:0000421	BP	510	NA	HDA
HAMP	16.6446	1.80004	0.40381	4.45764	8.28654e-06	0.000194834	ENSG00000105697.9	HAMP	HEPC	ENST00000598398.5	NM_021175	GO:0000041	BP	NA	NA	IBA
SMARCD1	135.526	-1.26449	0.283768	-4.45608	8.34729e-06	0.000196141	ENSG00000066117.15	SMARCD1	BAF60A	ENST00000551497.1	NM_003076	GO:0000228	BP	NA	NA	IDA
SRSF6	98.6828	-1.32834	0.29812	-4.45571	8.36159e-06	0.000196356	ENSG00000124193.16	SRSF6	B52	ENST00000483871.6	NM_006275	GO:0000245	BP	3040	NA	HDA
IGF2BP3	97.0387	-1.38984	0.312023	-4.45428	8.41752e-06	0.000197547	ENSG00000136231.14	IGF2BP3	CT98	ENST00000258729.7	NM_006547	GO:0001816	BP	NA	NA	HDA
LINC00578	17.3612	1.89735	0.425994	4.45395	8.43049e-06	0.00019773	ENSG00000228221.6	LINC00578	LINC00578	ENST00000442937.5	NR_047568	NA	NA	NA	NA	NA
GEMIN7	17.982	-2.1065	0.472983	-4.45366	8.44193e-06	0.000197876	ENSG00000142252.11	GEMIN7	SIP3	ENST00000591607.1	NM_001007269	GO:0000375	BP	3013	NA	IDA
PIK3C2B	142.809	-1.61135	0.361958	-4.45175	8.51726e-06	0.000199396	ENSG00000133056.13	PIK3C2B	C2-PI3K	ENST00000367187.7	NM_002646	GO:0000166	BP	562	2.7.1.154	IBA
ABCG8	43.4986	1.48704	0.334061	4.45141	8.53073e-06	0.000199589	ENSG00000143921.9	ABCG8	GBD4	ENST00000644611.1	NM_001357321	GO:0000166	BP	2010	NA	IBA
KCNS1	37.2749	1.26601	0.284421	4.45119	8.53953e-06	0.000199623	ENSG00000124134.9	KCNS1	Kv9.1	ENST00000537075.2	NM_001322799	GO:0003674	BP	NA	NA	IBA
TAF11	35.3117	-1.7479	0.392688	-4.45111	8.54267e-06	0.000199623	ENSG00000064995.18	TAF11	MGC:15243	ENST00000650109.1	NM_001270488	GO:0000428	BP	3022	NA	IBA
ATF7IP	345.013	-2.02702	0.455437	-4.45072	8.5584e-06	0.000199743	ENSG00000171681.12	ATF7IP	AM	ENST00000542508.1	NM_001286514	GO:0000122	BP	NA	NA	IDA
GSTK1	41.6451	-1.24118	0.278974	-4.4491	8.6232e-06	0.000200907	ENSG00000197448.14	GSTK1	GST	ENST00000436038.5	NM_001143679	GO:0003674	BP	480	2.5.1.18	HDA
PDLIM7	196.627	-1.54084	0.346336	-4.44897	8.62816e-06	0.000200907	ENSG00000196923.14	PDLIM7	LMP1	ENST00000504380.1	NM_005451	GO:0000902	BP	NA	NA	IBA
ZNF771	40.845	1.16505	0.261871	4.44895	8.62929e-06	0.000200907	ENSG00000179965.12	ZNF771	DSC43	ENST00000564550.1	NM_001142305	GO:0000981	BP	NA	NA	IBA
CASP3	51.0852	-1.58078	0.355417	-4.44769	8.67986e-06	0.000201961	ENSG00000164305.19	CASP3	CPP32	ENST00000393585.6	NM_001354777	GO:0000003	BP	4010	3.4.22.56	IBA
MAZ	162.839	-1.68907	0.379776	-4.44756	8.68522e-06	0.000201962	ENSG00000103495.14	MAZ	PUR1	ENST00000567444.5	NM_001042539	GO:0000976	BP	NA	NA	HDA
GPATCH8	149.37	-0.954506	0.214626	-4.4473	8.69572e-06	0.000202083	ENSG00000186566.13	GPATCH8	GPATC8	ENST00000335500.8	NM_001002909	GO:0003674	BP	NA	NA	HDA
SSR3	77.0116	-1.58797	0.357203	-4.44557	8.76585e-06	0.000203464	ENSG00000114850.7	SSR3	TRAPG	ENST00000265044.6	NM_001308197	GO:0005575	BP	4141	NA	IBA
PARK7	82.9848	-1.52633	0.343348	-4.44543	8.77164e-06	0.000203474	ENSG00000116288.13	PARK7	DJ-1	ENST00000493373.5	NM_001123377	GO:0000003	BP	5012	NA	HDA
FAM89B	41.8275	-1.8062	0.406323	-4.44522	8.78012e-06	0.000203547	ENSG00000176973.8	FAM89B	LRAP25	ENST00000526433.1	NM_001098784	GO:0001221	BP	NA	NA	ISS
OAF	41.3377	-1.50637	0.339003	-4.44353	8.84948e-06	0.00020503	ENSG00000184232.9	OAF	NS5ATP13TP2	ENST00000328965.8	NM_178507	NA	NA	NA	NA	NA
LOC339260	103.654	-0.977505	0.220042	-4.44236	8.89781e-06	0.000206024	ENSG00000233098.9	LOC339260	LOC339260	ENST00000439794.6	NR_123730	NA	NA	NA	NA	NA
COA5	18.1766	-1.62948	0.367125	-4.43848	9.05964e-06	0.000209517	ENSG00000183513.9	COA5	6330578E17Rik	ENST00000328709.7	NM_001008215	GO:0003674	BP	NA	NA	IBA
NDE1	63.4804	-1.2037	0.271211	-4.43825	9.06921e-06	0.00020961	ENSG00000072864.16	NDE1	HOM-TES-87	ENST00000631923.1	NM_001143979	GO:0000086	BP	NA	NA	HDA
COPE	114.951	-1.33552	0.301017	-4.43669	9.13508e-06	0.000210977	ENSG00000105669.14	COPE	epsilon-COP	ENST00000600528.1	NM_001330469	GO:0000139	BP	NA	NA	IBA
DLG1	154.72	-1.51093	0.340561	-4.43659	9.13943e-06	0.000210977	ENSG00000075711.21	DLG1	DLGH1	ENST00000346964.6	NM_001098424	GO:0000003	BP	4660	NA	HDA
MIS18A	14.3153	-1.85261	0.417718	-4.43506	9.20462e-06	0.000212353	ENSG00000159055.4	MIS18A	B28	ENST00000290130.3	NM_018944	GO:0000775	BP	NA	NA	IBA
BAZ2A	422.038	-1.75389	0.395587	-4.43365	9.26509e-06	0.000213524	ENSG00000076108.12	BAZ2A	TIP5	ENST00000553222.1	NM_001300905	GO:0000183	BP	NA	NA	IDA
ATAT1	146.285	-1.85994	0.419523	-4.43347	9.27272e-06	0.000213524	ENSG00000137343.18	ATAT1	C6orf134	ENST00000494952.5	NM_001031722	GO:0000003	BP	NA	NA	IBA
CHMP1B2P	14.827	1.76396	0.397885	4.43335	9.2778e-06	0.000213524	ENSG00000278530.4	CHMP1B2P	CHMP1B2P	ENST00000399581.4	NR_110646	NA	NA	NA	NA	NA
AMD1	80.0614	-1.13182	0.255309	-4.43312	9.28771e-06	0.000213583	ENSG00000123505.19	AMD1	ADOMETDC	ENST00000368885.7	NM_001033059	GO:0003674	BP	270	4.1.1.50	IBA
GNB1	196.97	-1.27917	0.288554	-4.43304	9.29157e-06	0.000213583	ENSG00000078369.18	GNB1	MRD42	ENST00000610897.4	NM_001282538	GO:0000323	BP	4062	NA	HDA
NKAIN4	35.2543	-1.52407	0.343822	-4.43274	9.30442e-06	0.000213749	ENSG00000101198.15	NKAIN4	C20orf58	ENST00000470246.1	NM_001363718	GO:0002028	BP	NA	NA	IBA
IGFBP4	57.8296	-1.32535	0.299041	-4.43201	9.33605e-06	0.000214346	ENSG00000141753.7	IGFBP4	BP-4	ENST00000269593.4	NM_001552	GO:0000165	BP	NA	NA	IBA
C6orf62	54.1116	-1.59356	0.359702	-4.43023	9.41307e-06	0.000215624	ENSG00000112308.13	C6orf62	Nbla00237	ENST00000378119.8	NM_030939	GO:0003674	BP	NA	NA	IDA
ARHGAP29	52.9337	1.44858	0.326979	4.4302	9.41437e-06	0.000215624	ENSG00000137962.13	ARHGAP29	PARG1	ENST00000552844.5	NM_001328664	GO:0003674	BP	NA	NA	IDA
VPS37B	75.6386	-1.46394	0.33063	-4.42773	9.52307e-06	0.000217983	ENSG00000139722.7	VPS37B	VPS37B	ENST00000543590.1	NM_024667	GO:0000813	BP	4144	NA	HDA
SBNO1	156.644	-1.05931	0.239288	-4.42695	9.55764e-06	0.000218642	ENSG00000139697.14	SBNO1	MOP3	ENST00000420886.6	NM_001167856	GO:0003674	BP	NA	NA	IBA
PTGES3	177.544	-1.54202	0.34846	-4.42524	9.6333e-06	0.000220241	ENSG00000110958.16	PTGES3	P23	ENST00000537473.2	NM_001282601	GO:0000723	BP	NA	NA	HDA
REST	148.3	-1.36776	0.309318	-4.42188	9.78471e-06	0.000223387	ENSG00000084093.19	REST	DFNA27	ENST00000638187.1	NM_001193508	GO:0000122	BP	5016	NA	IBA
CALR	111.812	-1.3742	0.31078	-4.42179	9.78851e-06	0.000223387	ENSG00000179218.15	CALR	CRT	ENST00000587486.6	NM_004343	GO:0000003	BP	4141	NA	HDA
APMAP	79.9028	-1.63494	0.369905	-4.41988	9.87539e-06	0.00022514	ENSG00000101474.12	APMAP	BSCv	ENST00000451442.5	NM_020531	GO:0003674	BP	NA	NA	HDA
DCLK2	39.0525	-1.49099	0.337341	-4.41985	9.87714e-06	0.00022514	ENSG00000170390.16	DCLK2	CL2	ENST00000296550.11	NM_001040260	GO:0000166	BP	NA	NA	IBA
ADD3	53.3579	-1.72128	0.389481	-4.41942	9.89647e-06	0.000225445	ENSG00000148700.15	ADD3	ADDL	ENST00000468251.5	NM_001121	GO:0000228	BP	NA	NA	IBA
HNRNPA0	211.74	-0.975649	0.220771	-4.41928	9.90311e-06	0.000225462	ENSG00000177733.7	HNRNPA0	HNRPA0	ENST00000314940.6	NM_006805	GO:0000375	BP	NA	NA	HDA
DMP1	7.58369	2.62014	0.592924	4.41901	9.91524e-06	0.000225518	ENSG00000152592.14	DMP1	ARHP	ENST00000282479.7	NM_001079911	GO:0001503	BP	NA	NA	IEA
PHC2	164.946	-1.30548	0.295491	-4.41799	9.96207e-06	0.000226263	ENSG00000134686.18	PHC2	EDR2	ENST00000431992.5	NM_001330488	GO:0000003	BP	NA	NA	IDA
SLC4A7	60.1467	-1.41716	0.320792	-4.41768	9.9766e-06	0.000226458	ENSG00000033867.16	SLC4A7	NBC2	ENST00000425128.6	NM_001258379	GO:0002064	BP	NA	NA	IBA
SSTR4	21.3427	1.69913	0.384658	4.41725	9.99637e-06	0.000226614	ENSG00000132671.6	SSTR4	SS-4-R	ENST00000255008.4	NM_001052	GO:0000165	BP	4080	NA	IBA
CD38	19.8879	1.69655	0.384083	4.41714	1.00014e-05	0.000226614	ENSG00000004468.13	CD38	ADPRC 1	ENST00000502843.5	NM_001775	GO:0000003	BP	760	3.2.2.5	HDA
GNAI2	246.373	-1.4412	0.32641	-4.41532	1.00861e-05	0.000228398	ENSG00000114353.17	GNAI2	GIP	ENST00000422163.5	NM_001166425	GO:0000165	BP	4062	NA	HDA
MUC22	29.9561	1.3774	0.311972	4.41514	1.00945e-05	0.000228453	ENSG00000261272.1	MUC22	PBMUCL1	ENST00000431128.1	NM_001198815	GO:0005575	CC	NA	NA	IEA
TAF10	103.899	-1.71908	0.389618	-4.41222	1.02314e-05	0.000231413	ENSG00000166337.10	TAF10	TAF2A	ENST00000616342.1	NM_006284	GO:0000082	BP	3022	NA	IC
CS	256.608	-1.3543	0.306961	-4.41196	1.02438e-05	0.000231557	ENSG00000062485.19	CS	CS	ENST00000548746.5	NM_004077	GO:0003674	BP	20	2.3.3.1	HDA
PAIP2	76.1289	-1.50802	0.34184	-4.41147	1.02669e-05	0.000231941	ENSG00000120727.13	PAIP2	PAIP-2	ENST00000507415.1	NM_001033112	GO:0000900	BP	NA	NA	IDA
COP1	47.3923	-1.45305	0.329404	-4.41116	1.0282e-05	0.000232145	ENSG00000143207.21	COP1	RFWD2	ENST00000461830.6	NM_001001740	GO:0000139	BP	4115	6.3.2.19	IDA
OR10Z1	24.8145	2.18049	0.494342	4.41089	1.02946e-05	0.00023229	ENSG00000198967.4	OR10Z1	OR1-15	ENST00000361284.1	NM_001004478	GO:0003008	BP	4740	NA	IBA
NFATC3	79.7967	-1.20275	0.272708	-4.41038	1.03192e-05	0.000232641	ENSG00000072736.19	NFATC3	NF-AT4c	ENST00000548144.1	NM_004555	GO:0000122	BP	4310	NA	IBA
AURKB	48.9806	-1.6681	0.378295	-4.40953	1.03597e-05	0.000233345	ENSG00000178999.13	AURKB	AIK2	ENST00000316199.10	NM_001256834	GO:0000022	BP	NA	NA	EXP
SLC7A11	57.5235	1.45101	0.329121	4.40874	1.03975e-05	0.00023392	ENSG00000151012.13	SLC7A11	CCBR1	ENST00000280612.9	NM_014331	GO:0000096	BP	NA	NA	IBA
LOC643802	13.5857	2.04965	0.464951	4.4083	1.04183e-05	0.00023411	ENSG00000260078.3	LOC643802	LOC643802	ENST00000565421.1	NM_001207030	NA	NA	NA	NA	NA
RTF2	50.7919	-1.19267	0.2706	-4.40751	1.04565e-05	0.000234831	ENSG00000022277.13	RTF2	C20orf43	ENST00000484084.5	NM_001283035	GO:0000278	BP	NA	NA	IBA
CCNJL	208.182	-1.71513	0.389162	-4.40724	1.04698e-05	0.000234991	ENSG00000135083.16	CCNJL	CCNJL	ENST00000541762.5	NM_001308173	GO:0000079	BP	NA	NA	IBA
BCL9	257.823	-1.83008	0.415277	-4.40688	1.0487e-05	0.000235237	ENSG00000116128.11	BCL9	LGS	ENST00000234739.7	NM_004326	GO:0003674	BP	NA	NA	IBA
GGT1	11.3272	-3.25107	0.737812	-4.40637	1.0512e-05	0.000235659	ENSG00000286070.2	GGT1	CD224	ENST00000248923.8	NM_001032364	GO:0000003	BP	430	2.3.2.2	HDA
ILF2	248.464	-1.68627	0.382728	-4.40593	1.05332e-05	0.000235996	ENSG00000143621.17	ILF2	NF45	ENST00000615950.4	NM_001267809	GO:0000166	BP	NA	NA	HDA
LINC01630	47.5668	1.54214	0.350029	4.40573	1.05426e-05	0.000236068	ENSG00000227115.8	LINC01630	LINC01630	ENST00000578152.5	NR_040074	NA	NA	NA	NA	NA
ZKSCAN8	89.7909	-1.19517	0.271297	-4.40539	1.05593e-05	0.000236302	ENSG00000198315.11	ZKSCAN8	LD5-1	ENST00000606198.5	NM_001278119	GO:0000981	BP	NA	NA	IEA
RFC3	29.2599	-1.64575	0.373644	-4.4046	1.05979e-05	0.000237026	ENSG00000133119.13	RFC3	RFC38	ENST00000380071.7	NM_002915	GO:0000723	BP	3030	NA	IBA
XAB2	71.5697	-1.33076	0.302144	-4.40439	1.0608e-05	0.000237113	ENSG00000076924.12	XAB2	HCNP	ENST00000358368.4	NM_020196	GO:0000349	BP	3040	NA	HDA
LILRB5	33.6705	1.21475	0.275828	4.40401	1.06269e-05	0.000237397	ENSG00000105609.17	LILRB5	CD85C	ENST00000610582.1	NM_001081442	GO:0002250	BP	4380	NA	IEA
RABL6	229.484	-1.06544	0.242069	-4.40141	1.07549e-05	0.000239974	ENSG00000196642.19	RABL6	C9orf86	ENST00000471502.1	NM_001173988	GO:0000166	CC	NA	NA	IDA
EEF1G	1060.22	-2.45985	0.559284	-4.39821	1.09149e-05	0.000243032	ENSG00000254772.10	EEF1G	EF1G	ENST00000329251.4	NM_001404	GO:0003674	BP	NA	NA	HDA
FGFRL1	80.5072	-1.41667	0.322106	-4.39816	1.09175e-05	0.000243032	ENSG00000127418.15	FGFRL1	FGFR-5	ENST00000398484.6	NM_001004356	GO:0001501	BP	NA	NA	IBA
PCDH1	122.172	-1.42264	0.323474	-4.398	1.09252e-05	0.000243061	ENSG00000156453.14	PCDH1	PC42	ENST00000511044.1	NM_001278613	GO:0003674	BP	NA	NA	IBA
TMPRSS2	20.5116	1.89973	0.432	4.39752	1.09497e-05	0.000243464	ENSG00000184012.14	TMPRSS2	PP9284	ENST00000332149.9	NM_001135099	GO:0003674	BP	NA	NA	HDA
ANAPC11	73.6971	-1.38076	0.313998	-4.39737	1.09572e-05	0.000243489	ENSG00000141552.18	ANAPC11	APC11	ENST00000571570.5	NM_001002244	GO:0000070	BP	4110	NA	IBA
CNGA2	9.39664	2.08753	0.474745	4.39717	1.09672e-05	0.00024357	ENSG00000183862.5	CNGA2	CNCA	ENST00000329903.4	NM_005140	GO:0000139	BP	NA	NA	IBA
CD86	10.0146	2.27488	0.517372	4.39699	1.09762e-05	0.000243628	ENSG00000114013.16	CD86	B7-2	ENST00000469710.5	NM_001206924	GO:0001618	BP	4514	NA	HDA
DCAF13	87.9839	-1.49457	0.339994	-4.39589	1.10322e-05	0.000244723	ENSG00000164934.14	DCAF13	GM83	ENST00000521716.1	NM_015420	GO:0000151	BP	NA	NA	HDA
NAP1L6P	6.8768	2.24102	0.509852	4.39543	1.10554e-05	0.000244813	ENSG00000204118.2	NAP1L6P	NAP1L6	ENST00000641404.1	NR_027291	GO:0005575	BP	NA	NA	IEA
CACUL1	137.649	-1.05361	0.239762	-4.39441	1.11073e-05	0.000245742	ENSG00000151893.15	CACUL1	C10orf46	ENST00000544392.5	NM_153810	GO:0000082	BP	NA	NA	IEA
METRN	167.183	-1.55463	0.35381	-4.39397	1.113e-05	0.000245893	ENSG00000103260.9	METRN	C16orf23	ENST00000570132.1	NM_024042	GO:0000902	BP	NA	NA	IBA
LINC02714	17.188	1.85557	0.422374	4.3932	1.11695e-05	0.00024648	ENSG00000251226.1	LINC02714	LINC02714	ENST00000513405.1	NR_147836	NA	NA	NA	NA	NA
ARMC1	26.2756	-1.52157	0.346437	-4.39206	1.1228e-05	0.000247628	ENSG00000104442.10	ARMC1	Arcp	ENST00000518908.5	NM_001286702	GO:0003674	BP	NA	NA	IEA
DMBX1	28.11	1.29731	0.295408	4.39159	1.12523e-05	0.00024802	ENSG00000197587.11	DMBX1	MBX	ENST00000371956.8	NM_147192	GO:0000122	BP	NA	NA	IEA
ACE2	19.8457	1.7034	0.387928	4.39102	1.12822e-05	0.000248535	ENSG00000130234.13	ACE2	ACEH	ENST00000471548.5	NM_001371415	GO:0001618	BP	4614	3.4.17.-	EXP
SULT1B1	27.2968	1.42589	0.324807	4.38995	1.13375e-05	0.000249608	ENSG00000173597.9	SULT1B1	ST1B1	ENST00000310613.7	NM_014465	GO:0003674	BP	NA	NA	IDA
SLC12A3	21.4316	2.20836	0.503128	4.38926	1.13739e-05	0.000250266	ENSG00000070915.10	SLC12A3	NCC	ENST00000569002.1	NM_000339	GO:0003674	BP	NA	NA	HDA
PTBP2	96.4707	-1.22593	0.279319	-4.38898	1.13882e-05	0.000250434	ENSG00000117569.19	PTBP2	PTBLP	ENST00000482253.5	NM_001300985	GO:0000245	BP	NA	NA	HDA
TSIX	137.987	1.18162	0.269258	4.38844	1.14168e-05	0.00025092	ENSG00000270641.1	TSIX	LINC00013	ENST00000604411.1	NR_003255	NA	NA	NA	NA	NA
OTUD7A	83.2448	1.10524	0.251983	4.38617	1.15366e-05	0.000253405	ENSG00000169918.10	OTUD7A	C15orf16	ENST00000307050.5	NM_001329907	GO:0003674	BP	NA	NA	IBA
TOP2B	111.651	-1.94324	0.443211	-4.38445	1.16278e-05	0.000255261	ENSG00000077097.15	TOP2B	TOPIIB	ENST00000264331.8	NM_001068	GO:0000003	BP	NA	NA	IBA
MCM3	103.601	-1.71944	0.392182	-4.38429	1.16365e-05	0.000255306	ENSG00000112118.20	MCM3	HCC5	ENST00000229854.11	NM_001270472	GO:0000082	BP	3030	NA	HDA
IGSF9B	184.668	-1.21796	0.277816	-4.38407	1.16482e-05	0.000255412	ENSG00000080854.16	IGSF9B	IGSF9B	ENST00000564347.1	NM_001277285	GO:0003008	BP	NA	NA	IEA
ARPC4-TTLL3	4.55246	-5.0078	1.1423	-4.38395	1.16548e-05	0.000255412	ENSG00000250151.9	ARPC4-TTLL3	ARC20	ENST00000424442.5	NM_001198793	NA	NA	NA	NA	NA
RAB28	19.8151	-1.60906	0.367099	-4.38318	1.16959e-05	0.000256165	ENSG00000157869.16	RAB28	CORD18	ENST00000511649.5	NM_001017979	GO:0000166	BP	NA	NA	IBA
SLC12A1	29.3286	1.90282	0.434216	4.38219	1.1749e-05	0.000257047	ENSG00000074803.20	SLC12A1	BSC1	ENST00000647232.1	NM_000338	GO:0003674	BP	NA	NA	HDA
KBTBD13	36.4198	1.36492	0.311471	4.38218	1.17496e-05	0.000257047	ENSG00000234438.5	KBTBD13	HCG1645727	ENST00000432196.4	NM_001101362	GO:0005575	BP	NA	NA	IEA
RPL13AP5	14.8794	-2.10443	0.480238	-4.38205	1.17566e-05	0.000257051	ENSG00000236552.2	RPL13AP5	RPL13A_8_1086	ENST00000439189.1	NR_026712	NA	NA	NA	NA	NA
GPC3	48.7615	-1.64605	0.375721	-4.38104	1.18114e-05	0.000258101	ENSG00000147257.15	GPC3	DGSX	ENST00000406757.2	NM_001164617	GO:0000323	BP	NA	NA	IBA
RPL31P11	4.02607	3.03937	0.694159	4.3785	1.19498e-05	0.000260976	ENSG00000213075.7	RPL31P11	RPL31_1_108	ENST00000426558.1	NR_002595	NA	NA	NA	NA	NA
MEIS3	85.6508	-1.27985	0.29232	-4.37826	1.19633e-05	0.00026112	ENSG00000105419.18	MEIS3	MRG2	ENST00000561204.5	NM_001009813	GO:0000981	BP	NA	NA	IDA
DERA	25.2856	-2.13914	0.488608	-4.37803	1.19754e-05	0.00026114	ENSG00000023697.13	DERA	CGI-26	ENST00000524480.5	NM_001300779	GO:0001775	BP	30	4.1.2.4	IBA
RANBP1	106.6	-1.59357	0.363996	-4.37799	1.19779e-05	0.00026114	ENSG00000099901.17	RANBP1	HTF9A	ENST00000432879.5	NM_001278639	GO:0000226	BP	NA	NA	HDA
CREG1	54.4328	-1.55152	0.354421	-4.37762	1.19981e-05	0.000261432	ENSG00000143162.9	CREG1	CREG	ENST00000466652.2	NM_003851	GO:0000323	BP	NA	NA	HDA
SLC6A7	21.4674	2.01342	0.460247	4.37466	1.21624e-05	0.000264103	ENSG00000011083.9	SLC6A7	PROT	ENST00000513403.1	NM_014228	GO:0003333	BP	NA	NA	IBA
NOB1	39.696	-1.2876	0.294464	-4.3727	1.2272e-05	0.000266332	ENSG00000141101.13	NOB1	ART-4	ENST00000561677.6	NM_014062	GO:0000469	BP	3008	NA	EXP
DCP1A	158.435	-1.63263	0.373402	-4.37232	1.22935e-05	0.000266646	ENSG00000272886.6	DCP1A	HSA275986	ENST00000610213.5	NM_001290204	GO:0000184	BP	3018	3.-.-.-	HDA
USO1	76.5932	-1.77701	0.406441	-4.37212	1.23048e-05	0.00026674	ENSG00000138768.15	USO1	P115	ENST00000514213.6	NM_001290049	GO:0000139	BP	NA	NA	HDA
FAM27C	139.94	0.995878	0.227809	4.37154	1.23373e-05	0.000267291	ENSG00000231527.7	FAM27C	FAM27A	ENST00000377542.3	NM_001024942	NA	NA	NA	NA	NA
RAB5C	88.4604	-1.65189	0.377942	-4.37075	1.23823e-05	0.000268113	ENSG00000108774.15	RAB5C	L1880	ENST00000592248.5	NM_001252039	GO:0000166	BP	4144	NA	HDA
DDX5	460.58	-1.81684	0.415742	-4.37011	1.24184e-05	0.000268656	ENSG00000108654.16	DDX5	G17P1	ENST00000540698.6	NM_001320595	GO:0000122	BP	3040	3.6.4.13	HDA
PPP2R2C	32.6332	1.58648	0.363073	4.3696	1.24474e-05	0.000269065	ENSG00000074211.14	PPP2R2C	B55-GAMMA	ENST00000335585.9	NM_001206994	GO:0000159	BP	3015	NA	IBA
DDAH1	39.1162	-1.90787	0.43672	-4.36864	1.25023e-05	0.000269945	ENSG00000153904.21	DDAH1	DDAH	ENST00000535924.6	NM_001134445	GO:0000052	BP	NA	NA	HDA
CDC42	170.351	-1.51723	0.347314	-4.36848	1.25113e-05	0.000269987	ENSG00000070831.17	CDC42	CDC42Hs	ENST00000648594.1	NM_001039802	GO:0000139	BP	4010	NA	HDA
HSD17B10	28.4666	-1.92766	0.441371	-4.36742	1.2572e-05	0.000271076	ENSG00000072506.13	HSD17B10	17b-HSD10	ENST00000477706.1	NM_001037811	GO:0000049	BP	280	1.1.1.178	HDA
KCNK5	78.198	-1.21773	0.278824	-4.36735	1.25761e-05	0.000271076	ENSG00000164626.9	KCNK5	K2p5.1	ENST00000359534.3	NM_003740	GO:0003008	BP	4974	NA	IBA
MRPS18B	51.2662	-1.74004	0.398449	-4.36704	1.25943e-05	0.000271316	ENSG00000204568.12	MRPS18B	C6orf14	ENST00000483109.5	NM_014046	GO:0000313	BP	NA	NA	IBA
RPL39L	11.6151	-2.19607	0.502896	-4.36685	1.26053e-05	0.000271398	ENSG00000163923.10	RPL39L	L39-2	ENST00000455270.5	NM_052969	GO:0000003	BP	NA	NA	IBA
LOC401478	11.0178	1.89997	0.435197	4.36577	1.26676e-05	0.000272318	ENSG00000253288.2	LOC401478	LOC401478	ENST00000518973.1	NM_001354876	NA	NA	NA	NA	NA
FNDC5	37.0139	-1.3591	0.31131	-4.36574	1.26695e-05	0.000272318	ENSG00000160097.20	FNDC5	FRCP2	ENST00000481487.1	NM_001171940	GO:0003674	BP	NA	NA	IBA
CKAP2	59.9857	-1.78202	0.408414	-4.36327	1.28133e-05	0.0002751	ENSG00000136108.15	CKAP2	LB1	ENST00000468284.1	NM_001098525	GO:0000226	BP	NA	NA	IDA
TCEAL8	35.4135	-1.45905	0.334496	-4.36195	1.28908e-05	0.000276451	ENSG00000180964.17	TCEAL8	WEX3	ENST00000360000.8	NM_001006684	GO:0003674	CC	NA	NA	IBA
XRCC6	212.484	-1.87782	0.430519	-4.36175	1.29024e-05	0.000276544	ENSG00000196419.13	XRCC6	CTC75	ENST00000360079.7	NM_001288976	GO:0000166	BP	3450	NA	HDA
SSBP1	74.1069	-1.6388	0.375742	-4.36151	1.29168e-05	0.000276697	ENSG00000106028.11	SSBP1	Mt-SSB	ENST00000576520.1	NM_001256510	GO:0000002	BP	3030	NA	HDA
PLIN5	23.902	1.41508	0.324456	4.36138	1.29243e-05	0.000276703	ENSG00000214456.8	PLIN5	LSDA5	ENST00000381848.7	NM_001013706	GO:0003674	BP	NA	NA	IEA
WDR45B	79.2151	-1.42317	0.326374	-4.36054	1.29739e-05	0.000277608	ENSG00000141580.16	WDR45B	NEDSBAS	ENST00000392325.8	NM_019613	GO:0000045	BP	NA	NA	IBA
VPS28	98.372	-1.41196	0.323827	-4.36023	1.29928e-05	0.0002777	ENSG00000160948.14	VPS28	VPS28	ENST00000526054.5	NM_016208	GO:0000813	BP	4144	NA	HDA
GOLGA7	21.5809	-1.85052	0.424515	-4.35914	1.30574e-05	0.000278924	ENSG00000147533.17	GOLGA7	GCP16	ENST00000523420.5	NM_001002296	GO:0000139	BP	NA	NA	HDA
AAAS	81.7659	-1.18353	0.271519	-4.35892	1.30708e-05	0.000279054	ENSG00000094914.14	AAAS	AAA	ENST00000550033.5	NM_001173466	GO:0000003	BP	3013	NA	HDA
COX15	92.4576	-1.42006	0.32581	-4.35856	1.30923e-05	0.000279356	ENSG00000014919.13	COX15	CEMCOX2	ENST00000649102.1	NM_001320974	GO:0003674	BP	190	NA	IBA
ABLIM1	109.77	-1.49441	0.343025	-4.35657	1.32117e-05	0.000281747	ENSG00000099204.20	ABLIM1	ABLIM	ENST00000392952.7	NM_001003407	GO:0001725	BP	4360	NA	IBA
SAE1	125.812	-1.71626	0.394078	-4.35512	1.32993e-05	0.000283455	ENSG00000142230.13	SAE1	AOS1	ENST00000594144.5	NM_001145713	GO:0003674	BP	4120	6.3.2.19	HDA
ELOB	70.1353	-1.63157	0.374727	-4.35403	1.33657e-05	0.00028471	ENSG00000103363.15	ELOB	SIII	ENST00000494946.6	NM_007108	GO:0000151	BP	4120	NA	IBA
SRPK3	20.3733	2.143	0.492247	4.35351	1.33978e-05	0.000285234	ENSG00000184343.11	SRPK3	MSSK-1	ENST00000430541.5	NM_001170760	GO:0000166	BP	NA	NA	IBA
UBTD2	65.5019	-1.32658	0.304754	-4.35294	1.34324e-05	0.000285813	ENSG00000168246.6	UBTD2	DCUBP	ENST00000393792.2	NM_152277	GO:0005575	CC	NA	NA	IEA
INHBA-AS1	19.0801	1.35706	0.311849	4.35164	1.35122e-05	0.000287349	ENSG00000224116.7	INHBA-AS1	INHBA-AS1	ENST00000415848.6	NR_027118	NA	NA	NA	NA	NA
BTN3A2	31.8785	1.44795	0.332817	4.35058	1.35776e-05	0.000288508	ENSG00000186470.14	BTN3A2	BT3.2	ENST00000532865.5	NM_001197246	GO:0001816	BP	NA	NA	HDA
CNOT7	151.056	-1.47791	0.339713	-4.35046	1.35854e-05	0.000288508	ENSG00000198791.12	CNOT7	CAF-1	ENST00000518541.5	NM_001322087	GO:0000075	BP	3018	NA	HDA
TDRP	32.5243	-1.61025	0.37014	-4.35039	1.35894e-05	0.000288508	ENSG00000180190.13	TDRP	C8orf42	ENST00000524229.1	NM_001256113	GO:0000003	BP	NA	NA	IDA
SHC2	58.3098	-1.11388	0.256146	-4.34859	1.37014e-05	0.000290723	ENSG00000129946.10	SHC2	SCK	ENST00000264554.10	NM_012435	GO:0000165	BP	4012	NA	IBA
SLC25A6	373.467	-1.92657	0.443088	-4.34806	1.37348e-05	0.000291108	ENSG00000169100.14	SLC25A6	AAC3	ENST00000484026.6	NM_001636	GO:0000295	BP	4020	NA	HDA
SLC25A6.1	373.467	-1.92657	0.443088	-4.34806	1.37348e-05	0.000291108	ENSG00000169100.14_PAR_Y	SLC25A6	AAC3	ENST00000484026.6	NM_001636	GO:0000295	BP	4020	NA	HDA
LINC02684	14.1818	1.76211	0.405305	4.34762	1.37622e-05	0.000291363	ENSG00000255512.2	LINC02684	LINC02684	NA	XR_002957215	NA	NA	NA	NA	NA
PCAT1	37.9259	1.18083	0.271749	4.34528	1.39097e-05	0.000293997	ENSG00000253438.4	PCAT1	PCA1	ENST00000644570.1	NR_045262	NA	NA	NA	NA	NA
CCL4	10.5063	1.95878	0.45083	4.34483	1.39384e-05	0.000294439	ENSG00000275302.2	CCL4	ACT2	ENST00000613036.1	NM_002984	GO:0000165	BP	4060	NA	IBA
KCNG1	55.9621	0.959698	0.220897	4.34455	1.39562e-05	0.000294651	ENSG00000026559.14	KCNG1	K13	ENST00000447736.1	NM_002237	GO:0003674	BP	NA	NA	IBA
TRIOBP	241.952	-1.37724	0.317115	-4.34302	1.40536e-05	0.000296544	ENSG00000100106.22	TRIOBP	DFNB28	ENST00000455236.4	NM_001039141	GO:0000902	BP	NA	NA	HDA
SLC37A2	32.5319	1.24673	0.287136	4.34196	1.41215e-05	0.000297811	ENSG00000134955.12	SLC37A2	pp11662	ENST00000403796.6	NM_001145290	GO:0003674	BP	NA	NA	HDA
ATP1A3	50.6373	-1.10425	0.254416	-4.34035	1.42259e-05	0.000299739	ENSG00000105409.19	ATP1A3	AHC2	ENST00000644613.1	NM_001256213	GO:0000166	BP	4260	3.6.3.9	HDA
ETFA	67.8304	-1.52986	0.352477	-4.3403	1.42287e-05	0.000299739	ENSG00000140374.16	ETFA	EMA	ENST00000557943.5	NM_000126	GO:0000166	BP	NA	NA	HDA
LOC100506885	38.7137	1.41321	0.325665	4.33946	1.42834e-05	0.000300726	ENSG00000228412.9	LOC100506885	LOC100506885	ENST00000648787.1	NR_134649	NA	NA	NA	NA	NA
AQP7	25.1317	1.79512	0.413696	4.33922	1.42991e-05	0.000300891	ENSG00000165269.13	AQP7	AQP7L	ENST00000379503.7	NM_001170	GO:0003674	BP	3320	NA	EXP
KLF10	51.1546	-1.26564	0.291854	-4.33655	1.44738e-05	0.000304397	ENSG00000155090.15	KLF10	EGR-alpha	ENST00000395884.3	NM_001032282	GO:0000122	BP	NA	NA	IBA
RBFOX1	47.0793	1.37467	0.317018	4.33626	1.44929e-05	0.000304631	ENSG00000078328.22	RBFOX1	2BP1	ENST00000548749.5	NM_001142333	GO:0000375	BP	NA	NA	IBA
FBXO39	9.23423	2.2614	0.521606	4.33546	1.45456e-05	0.00030557	ENSG00000177294.7	FBXO39	CT144	ENST00000321535.4	NM_153230	GO:0000151	BP	NA	NA	IBA
ATP5PB	119.122	-1.87471	0.432607	-4.33351	1.46753e-05	0.000308125	ENSG00000116459.11	ATP5PB	ATP5F1	ENST00000493119.5	NM_001688	GO:0000276	BP	190	3.6.3.14	HDA
CD74	83.1293	-1.26639	0.292244	-4.33335	1.46861e-05	0.000308181	ENSG00000019582.16	CD74	DHLAG	ENST00000518797.5	NM_001025158	GO:0000139	BP	4612	NA	HDA
GADL1	16.5963	1.61188	0.372108	4.33177	1.47915e-05	0.000309881	ENSG00000144644.14	GADL1	ADC	ENST00000282538.9	NM_207359	GO:0000096	BP	NA	NA	IEA
ERH	43.0138	-1.93671	0.447133	-4.3314	1.48167e-05	0.000310237	ENSG00000100632.11	ERH	DROER	ENST00000557697.1	NM_004450	GO:0000166	BP	NA	NA	HDA
BRK1	151.699	-1.93672	0.44718	-4.33095	1.48467e-05	0.000310695	ENSG00000254999.4	BRK1	C3orf10	ENST00000530758.1	NM_018462	GO:0001701	BP	4810	NA	HDA
MATR3	289.03	-1.37796	0.31819	-4.33063	1.48684e-05	0.000310977	ENSG00000015479.20	MATR3	ALS21	ENST00000505016.2	NM_001194954	GO:0002218	BP	NA	NA	HDA
GUK1	148.186	-1.35107	0.312014	-4.33016	1.49004e-05	0.000311448	ENSG00000143774.17	GUK1	GMK	ENST00000366730.5	NM_000858	GO:0000166	BP	230	2.7.4.8	EXP
MAPK1	123.06	-1.26127	0.291291	-4.32993	1.49154e-05	0.000311448	ENSG00000100030.15	MAPK1	ERK	ENST00000215832.10	NM_002745	GO:0000003	BP	4010	2.7.11.24	HDA
CDK16	505.779	-1.76112	0.406871	-4.32845	1.50161e-05	0.000313035	ENSG00000102225.16	CDK16	PCTAIRE	ENST00000517479.1	NM_001170460	GO:0000003	BP	NA	NA	IBA
ESR2	45.2232	1.28688	0.297373	4.3275	1.50813e-05	0.000314223	ENSG00000140009.19	ESR2	ER-BETA	ENST00000555783.1	NM_001040275	GO:0000122	BP	NA	NA	IDA
ZNF496	167.169	-1.30337	0.301231	-4.32681	1.51287e-05	0.000315038	ENSG00000162714.12	ZNF496	NIZP1	ENST00000462139.1	NM_001329733	GO:0000981	BP	NA	NA	IBA
COTL1	193.737	-1.27118	0.293817	-4.32645	1.51533e-05	0.000315341	ENSG00000103187.8	COTL1	CLP	ENST00000561707.1	NM_021149	GO:0001775	BP	NA	NA	HDA
TTLL12	119.26	-1.44854	0.334818	-4.32635	1.51599e-05	0.000315341	ENSG00000100304.13	TTLL12	dJ526I14.2	ENST00000216129.6	NM_015140	GO:0000166	BP	NA	NA	IEA
CYP2G1P	13.3641	1.59025	0.367635	4.32562	1.52104e-05	0.000316186	ENSG00000130612.16	CYP2G1P	CYP2G1	ENST00000601627.1	NR_040249	GO:0001676	BP	NA	NA	IBA
SUPT20H	86.4085	-1.18683	0.274378	-4.32552	1.5217e-05	0.000316186	ENSG00000102710.20	SUPT20H	C13	ENST00000484078.5	NM_001014286	GO:0000123	BP	NA	NA	IBA
ND4	3709.85	-1.00811	0.233131	-4.32422	1.53074e-05	0.000317795	ENSG00000198886.2	ND4	MTND4	NA	YP_003024035	GO:0001666	BP	190	1.6.5.3	IBA
UBE2G1	117.573	-1.63272	0.377586	-4.3241	1.53157e-05	0.000317795	ENSG00000132388.12	UBE2G1	E217K	ENST00000396981.6	NM_003342	GO:0000166	BP	4120	6.3.2.19	HDA
SLC22A11	22.7999	1.35218	0.312789	4.32298	1.53939e-05	0.000319163	ENSG00000168065.16	SLC22A11	OAT4	ENST00000301891.8	NM_001307985	GO:0003674	BP	NA	NA	HDA
PRPF40A	168.81	-1.50266	0.347671	-4.32209	1.54561e-05	0.000320105	ENSG00000196504.19	PRPF40A	FBP-11	ENST00000410080.6	NM_001354431	GO:0000375	BP	3040	NA	HDA
ALDH1L1	73.7239	1.2002	0.277699	4.32195	1.54658e-05	0.000320132	ENSG00000144908.14	ALDH1L1	10-FTHFDH	ENST00000455064.6	NM_001270364	GO:0003674	BP	670	1.5.1.6	HDA
DYNC1I2	118.506	-1.61037	0.372616	-4.3218	1.5476e-05	0.000320169	ENSG00000077380.16	DYNC1I2	DIC74	ENST00000452242.5	NM_001271785	GO:0000086	BP	4145	NA	IBA
CUTC	11.5376	-1.87957	0.435079	-4.32007	1.5598e-05	0.000321643	ENSG00000119929.13	CUTC	CGI-32	ENST00000493385.5	NM_015960	GO:0000041	BP	NA	NA	HDA
TOB2	119.118	-1.31909	0.305376	-4.31955	1.56344e-05	0.00032222	ENSG00000183864.5	TOB2	APRO5	ENST00000327492.3	NM_016272	GO:0000003	BP	3018	NA	IBA
F5	23.2011	1.64011	0.379738	4.31907	1.56689e-05	0.000322755	ENSG00000198734.12	F5	FVL	ENST00000495481.1	NM_000130	GO:0000139	BP	4610	NA	HDA
TF	96.2247	0.89408	0.207022	4.31877	1.56902e-05	0.000323019	ENSG00000091513.16	TF	HEL-S-71p	ENST00000490470.5	NM_001063	GO:0000041	BP	NA	NA	HDA
KDM3A	160.359	-1.42413	0.329826	-4.31782	1.57581e-05	0.000324243	ENSG00000115548.17	KDM3A	JHDM2A	ENST00000452034.5	NM_001146688	GO:0000003	BP	NA	NA	HDA
ABCC1	100.958	-1.41194	0.327013	-4.31768	1.5768e-05	0.000324271	ENSG00000103222.20	ABCC1	ABC29	ENST00000622828.3	NM_004996	GO:0000166	BP	2010	NA	HDA
TMEM159	14.7641	-1.65914	0.38432	-4.31707	1.58117e-05	0.000324993	ENSG00000011638.11	TMEM159	TMEM159	ENST00000577162.1	NM_001301769	GO:0003674	CC	NA	NA	IEA
LMLN2	8.07382	2.29723	0.532191	4.31655	1.58486e-05	0.000325575	ENSG00000283654.3	LMLN2	LMLN2	ENST00000642668.1	NM_001354640	GO:0003674	BP	NA	NA	IBA
LINC00970	3.41128	3.47331	0.804975	4.31481	1.59743e-05	0.000327805	ENSG00000203601.3	LINC00970	LINC00970	ENST00000366408.3	NR_104091	NA	NA	NA	NA	NA
TSPAN3	468.318	-1.92569	0.446351	-4.3143	1.60107e-05	0.000328374	ENSG00000140391.15	TSPAN3	TM4-A	ENST00000267970.8	NM_001168412	GO:0003674	BP	NA	NA	HDA
UGT1A1	9.65046	1.75938	0.407853	4.31377	1.60493e-05	0.000328989	ENSG00000241635.8	UGT1A1	BILIQTL1	ENST00000305208.9	NM_000463	GO:0001523	BP	40	2.4.1.17	IBA
HDAC3	106.647	-1.01031	0.234236	-4.31323	1.60889e-05	0.000329623	ENSG00000171720.10	HDAC3	HD3	ENST00000469207.5	NM_001355039	GO:0000118	BP	NA	NA	IBA
SCN1A-AS1	43.5504	1.22658	0.284461	4.31194	1.61826e-05	0.000331365	ENSG00000236107.10	SCN1A-AS1	SCN1A-AS1	ENST00000628933.2	NR_110260	NA	NA	NA	NA	NA
BIN1	73.163	-1.14944	0.266613	-4.31127	1.62316e-05	0.000332189	ENSG00000136717.15	BIN1	AMPH2	ENST00000376113.6	NM_001320632	GO:0001508	BP	NA	NA	IBA
SFPQ	336.576	-1.41648	0.32864	-4.31013	1.63157e-05	0.000333429	ENSG00000116560.11	SFPQ	POMP100	ENST00000471991.5	NM_005066	GO:0000122	BP	NA	NA	HDA
FKBP9	69.1996	-1.19865	0.278105	-4.31005	1.63215e-05	0.000333429	ENSG00000122642.11	FKBP9	FKBP60	ENST00000538336.5	NM_001284341	GO:0000413	BP	NA	NA	IEA
LINC-PINT	22.0292	1.76539	0.409605	4.30998	1.63269e-05	0.000333429	ENSG00000231721.7	LINC-PINT	LincRNA-Pint	ENST00000642963.1	NM_001085379	NA	NA	NA	NA	NA
TMEM132A	254.392	-1.09211	0.253397	-4.30986	1.6336e-05	0.000333429	ENSG00000006118.15	TMEM132A	GBP	ENST00000537065.1	NM_017870	GO:0000139	BP	NA	NA	HDA
ARL6IP5	102.437	-1.65422	0.383841	-4.30966	1.63509e-05	0.000333554	ENSG00000144746.7	ARL6IP5	DERP11	ENST00000273258.3	NM_006407	GO:0000165	BP	NA	NA	HDA
SMARCA1	144.061	-1.65291	0.383583	-4.30913	1.63899e-05	0.000334171	ENSG00000102038.16	SMARCA1	ISWI	ENST00000478420.1	NM_001282874	GO:0000166	BP	NA	NA	IBA
PTX3	26.9187	-1.60024	0.371473	-4.30783	1.64867e-05	0.000335965	ENSG00000163661.4	PTX3	TNFAIP5	ENST00000295927.3	NM_002852	GO:0000003	BP	NA	NA	IBA
ARIH1	191.826	-1.29341	0.300547	-4.30351	1.68112e-05	0.000342211	ENSG00000166233.15	ARIH1	ARI	ENST00000379887.8	NM_005744	GO:0000151	BP	NA	NA	IBA
UBE2QL1	29.8106	1.23887	0.287906	4.30303	1.68475e-05	0.000342767	ENSG00000215218.4	UBE2QL1	UBE2QL1	ENST00000399816.3	NM_001145161	GO:0000166	BP	4120	6.3.2.19	IBA
SATB2-AS1	20.6811	1.67598	0.389696	4.30073	1.7024e-05	0.000345988	ENSG00000225953.3	SATB2-AS1	SATB2-AS1	ENST00000441234.1	NM_153031	NA	NA	NA	NA	NA
CTIF	126.97	-1.31069	0.304771	-4.30059	1.70341e-05	0.000346008	ENSG00000134030.14	CTIF	Gm672	ENST00000591412.5	NM_001142397	GO:0000184	BP	NA	NA	IBA
CYSLTR1	17.3903	1.74199	0.405175	4.29936	1.71293e-05	0.000347572	ENSG00000173198.6	CYSLTR1	CYSLT1	ENST00000373304.3	NM_001282186	GO:0001653	BP	4020	NA	IBA
CCT3	182.677	-1.43154	0.333048	-4.29829	1.7212e-05	0.000348877	ENSG00000163468.15	CCT3	CCT-gamma	ENST00000295688.7	NM_001008800	GO:0000003	BP	NA	NA	HDA
LINC02433	5.74795	2.41845	0.562705	4.2979	1.72426e-05	0.000349312	ENSG00000234111.6	LINC02433	LINC02433	ENST00000507108.5	NR_026992	NA	NA	NA	NA	NA
PIP4P2	29.1277	-1.80704	0.420468	-4.2977	1.72581e-05	0.000349405	ENSG00000155099.8	PIP4P2	TMEM55A	ENST00000630164.1	NM_018710	GO:0000323	BP	NA	NA	IDA
DCUN1D5	90.1731	-1.62693	0.378566	-4.2976	1.72655e-05	0.000349405	ENSG00000137692.12	DCUN1D5	SCCRO5	ENST00000527260.5	NM_001318739	GO:0000151	BP	NA	NA	IBA
TCF23	35.9341	2.06753	0.481183	4.29677	1.73303e-05	0.00035053	ENSG00000163792.6	TCF23	OUT	ENST00000296096.6	NM_175769	GO:0000003	BP	NA	NA	IEA
MSN	345.893	-1.52825	0.355724	-4.29617	1.73778e-05	0.000351302	ENSG00000147065.17	MSN	HEL70	ENST00000609672.5	NM_002444	GO:0000902	BP	4670	NA	HDA
PACSIN2	157.899	-2.00903	0.467814	-4.29451	1.75079e-05	0.000353746	ENSG00000100266.19	PACSIN2	SDPII	ENST00000337959.8	NM_001184970	GO:0000902	BP	NA	NA	HDA
PATZ1	101.155	-0.943655	0.219781	-4.29362	1.75785e-05	0.000354795	ENSG00000100105.18	PATZ1	MAZR	ENST00000266269.9	NM_014323	GO:0000003	BP	NA	NA	IDA
ARF1	368.465	-1.76348	0.411067	-4.29002	1.78659e-05	0.000360215	ENSG00000143761.16	ARF1	PVNH8	ENST00000540651.5	NM_001024226	GO:0000139	BP	5110	NA	HDA
PSAPL1	30.2211	1.36962	0.319271	4.28984	1.78803e-05	0.000360312	ENSG00000178597.7	PSAPL1	PSAPL1	ENST00000319098.6	NM_001085382	GO:0000003	BP	4142	NA	IBA
KIAA0319	18.6346	1.58324	0.369187	4.28846	1.79915e-05	0.000362362	ENSG00000137261.15	KIAA0319	AAVR	ENST00000616673.4	NM_001168374	GO:0001764	BP	NA	NA	IBA
CTRC	15.4787	1.74747	0.407522	4.28803	1.80262e-05	0.000362774	ENSG00000162438.12	CTRC	CLCR	ENST00000375949.4	NM_007272	GO:0003674	BP	NA	NA	IEA
OR7G2	13.2172	2.22664	0.519276	4.28797	1.8031e-05	0.000362774	ENSG00000170923.3	OR7G2	OR19-6	ENST00000305456.2	NM_001005193	GO:0003008	BP	4740	NA	IBA
CUL2	38.7974	-1.40908	0.328669	-4.28724	1.8091e-05	0.00036379	ENSG00000108094.16	CUL2	CUL2	ENST00000374746.5	NM_001198777	GO:0000082	BP	4120	NA	IBA
SLAMF6	4.7524	2.93113	0.683707	4.28711	1.81013e-05	0.000363804	ENSG00000162739.14	SLAMF6	CD352	ENST00000368059.7	NM_001184714	GO:0001775	BP	NA	NA	HDA
CSNK2B	233.641	-1.68902	0.394144	-4.28528	1.82511e-05	0.000366428	ENSG00000204435.15	CSNK2B	CK2B	ENST00000550832.2	NM_001282385	GO:0000785	BP	3008	NA	HDA
LINC01948	35.1425	1.44296	0.336855	4.28362	1.83879e-05	0.00036898	ENSG00000248727.6	LINC01948	LINC01948	ENST00000506836.5	NR_104664	NA	NA	NA	NA	NA
DYRK1B	82.6502	-1.49471	0.349	-4.28284	1.84522e-05	0.000370074	ENSG00000105204.14	DYRK1B	AOMS3	ENST00000593685.5	NM_004714	GO:0000166	BP	NA	NA	IBA
ATRN	81.032	-1.35379	0.316128	-4.28241	1.84876e-05	0.000370589	ENSG00000088812.18	ATRN	DPPT-L	ENST00000446916.2	NM_001207047	GO:0003674	BP	NA	NA	HDA
LINC02371	15.0097	1.7359	0.405509	4.2808	1.86225e-05	0.000373097	ENSG00000274659.2	LINC02371	LINC02371	NA	XR_001749432	NA	NA	NA	NA	NA
HELZ	234.995	-1.63778	0.382608	-4.28057	1.86417e-05	0.000373159	ENSG00000198265.12	HELZ	DHRC	ENST00000358691.9	NM_001330447	GO:0000166	BP	NA	NA	HDA
PGRMC1	89.5995	-1.45979	0.341031	-4.28053	1.86452e-05	0.000373159	ENSG00000101856.10	PGRMC1	Dap1	ENST00000535419.2	NM_001282621	GO:0001540	BP	NA	NA	HDA
RPL41	398.489	-1.38142	0.322769	-4.27992	1.86964e-05	0.000373986	ENSG00000229117.9	RPL41	L41	ENST00000552314.1	NM_001035267	GO:0000184	BP	3010	NA	HDA
GPR17	45.2854	-1.32752	0.310264	-4.27867	1.88012e-05	0.000375887	ENSG00000144230.16	GPR17	GPR17	ENST00000544369.5	NM_001161415	GO:0001637	BP	NA	NA	IBA
NDUFB8	75.1413	-1.75027	0.409175	-4.27756	1.88949e-05	0.000377403	ENSG00000166136.16	NDUFB8	ASHI	ENST00000557395.5	NM_001284367	GO:0003674	BP	190	1.6.99.3	IBA
LOC107985953	58.6305	1.43233	0.33485	4.27754	1.88969e-05	0.000377403	ENSG00000286679.1	LOC107985953	LOC107985953	NA	XR_001739746	NA	NA	NA	NA	NA
UQCC2	53.7312	-1.37787	0.322143	-4.2772	1.89261e-05	0.000377787	ENSG00000137288.10	UQCC2	C6orf125	ENST00000374231.8	NM_032340	GO:0002082	BP	NA	NA	IDA
EIF2B5	75.7802	-1.06925	0.250054	-4.27607	1.90221e-05	0.000379506	ENSG00000145191.15	EIF2B5	CACH	ENST00000491144.5	NM_003907	GO:0000003	BP	3013	NA	IBA
ANKRD39	56.3917	-1.38779	0.324571	-4.27576	1.9049e-05	0.000379842	ENSG00000213337.9	ANKRD39	ANKRD39	ENST00000393537.4	NM_016466	GO:0003674	BP	NA	NA	ND
GCNT3	32.1307	1.78075	0.416519	4.27532	1.90865e-05	0.00038039	ENSG00000140297.13	GCNT3	C2/4GnT	ENST00000558721.5	NM_004751	GO:0000139	BP	512	2.4.1.-	HDA
SNU13	80.816	-1.59755	0.373727	-4.27466	1.91432e-05	0.000381321	ENSG00000100138.15	SNU13	15.5K	ENST00000355257.7	NM_001003796	GO:0000003	BP	3008	NA	HDA
PLA2G4E	17.4654	1.86332	0.436	4.27367	1.92279e-05	0.000382808	ENSG00000188089.13	PLA2G4E	PLA2G4E	ENST00000399518.3	NM_001080490	GO:0000323	BP	564	3.1.1.4	IBA
POLR3D	93.6488	-1.62192	0.379531	-4.27348	1.92444e-05	0.000382936	ENSG00000168495.13	POLR3D	BN51T	ENST00000519237.5	NM_001722	GO:0000228	BP	230	2.7.7.6	IBA
LOC100505664	22.1242	1.28536	0.300821	4.27284	1.92996e-05	0.000383835	ENSG00000230387.4	LOC100505664	LOC100505664	NA	XR_001754548	NA	NA	NA	NA	NA
FAM83D	37.2784	-1.82552	0.427393	-4.27129	1.94345e-05	0.000386114	ENSG00000101447.15	FAM83D	C20orf129	ENST00000619304.4	NM_030919	GO:0000165	BP	NA	NA	IC
DDAH2	111.543	-1.74569	0.408751	-4.2708	1.94772e-05	0.00038676	ENSG00000213722.10	DDAH2	DDAH	ENST00000450563.5	NM_001303007	GO:0000052	BP	NA	NA	HDA
LATS1	173.42	-1.95239	0.457197	-4.27035	1.95171e-05	0.00038735	ENSG00000131023.13	LATS1	WARTS	ENST00000543571.5	NM_001270519	GO:0000079	BP	NA	NA	IBA
C15orf39	146.175	-1.24456	0.291494	-4.26961	1.95813e-05	0.000388421	ENSG00000167173.19	C15orf39	C15orf39	ENST00000563905.5	NM_015492	GO:0005575	CC	NA	NA	IDA
CLSTN2-AS1	14.1832	1.62104	0.379696	4.26931	1.96082e-05	0.000388753	ENSG00000250433.1	CLSTN2-AS1	CLSTN2-AS1	ENST00000513309.1	NR_108084	NA	NA	NA	NA	NA
PCNP	55.266	-1.76956	0.414518	-4.26895	1.96394e-05	0.000389071	ENSG00000081154.12	PCNP	PCNP	ENST00000265260.7	NM_001320395	GO:0003674	BP	NA	NA	IDA
YTHDC2	55.0092	-1.08797	0.25486	-4.26889	1.96447e-05	0.000389071	ENSG00000047188.16	YTHDC2	CAHL	ENST00000514720.1	NM_001345975	GO:0000003	BP	NA	NA	HDA
FAM198B-AS1	14.0492	1.59604	0.374322	4.26382	2.00961e-05	0.00039753	ENSG00000248429.5	FAM198B-AS1	FAM198B-AS1	ENST00000503611.5	NR_147407	NA	NA	NA	NA	NA
PCMT1	52.1956	-1.42184	0.333474	-4.26371	2.01058e-05	0.00039753	ENSG00000120265.18	PCMT1	PIMT	ENST00000367384.7	NM_001252049	GO:0003674	BP	NA	NA	HDA
YWHAH	152.608	-1.73781	0.40759	-4.26363	2.01135e-05	0.00039753	ENSG00000128245.15	YWHAH	YWHA1	ENST00000248975.5	NM_003405	GO:0000902	BP	4110	NA	HDA
PELP1	180.435	-1.6773	0.393462	-4.26292	2.01771e-05	0.000398579	ENSG00000141456.16	PELP1	MNAR	ENST00000572293.5	NM_001278241	GO:0000785	BP	NA	NA	HDA
NUPR1	34.6073	1.67493	0.393042	4.26145	2.03105e-05	0.000401005	ENSG00000176046.9	NUPR1	COM1	ENST00000567646.1	NM_001042483	GO:0000003	BP	NA	NA	IBA
ORC1	31.1467	-2.03642	0.477908	-4.26111	2.03416e-05	0.000401012	ENSG00000085840.13	ORC1	HSORC1	ENST00000371568.7	NM_001190818	GO:0000075	BP	4110	NA	HDA
NRBF2	21.7618	-1.55839	0.365726	-4.26109	2.03434e-05	0.000401012	ENSG00000148572.16	NRBF2	COPR	ENST00000435510.6	NM_001282405	GO:0003674	BP	NA	NA	IDA
ILF3	729.202	-1.61702	0.379495	-4.26099	2.03525e-05	0.000401012	ENSG00000129351.17	ILF3	CBTF	ENST00000449870.5	NM_001137673	GO:0002252	BP	NA	NA	HDA
SPIB	30.4624	1.76834	0.415008	4.26096	2.03547e-05	0.000401012	ENSG00000269404.7	SPIB	SPI-B	ENST00000599632.1	NM_001243998	GO:0000976	BP	NA	NA	IBA
KCNJ16	14.6659	1.54751	0.363191	4.26087	2.03635e-05	0.000401012	ENSG00000153822.14	KCNJ16	BIR9	ENST00000591891.5	NM_001270422	GO:0003674	BP	4971	NA	IBA
APOBEC3C	34.1391	-1.72646	0.405208	-4.26067	2.03811e-05	0.000401151	ENSG00000244509.4	APOBEC3C	A3C	ENST00000361441.4	NM_014508	GO:0000932	BP	NA	NA	HDA
POLD2	85.7368	-1.1574	0.2717	-4.25983	2.04581e-05	0.000402459	ENSG00000106628.12	POLD2	POLD2	ENST00000610533.4	NM_001127218	GO:0000228	BP	230	NA	IBA
MYO3B	17.4306	1.70409	0.400137	4.25878	2.05547e-05	0.000404151	ENSG00000071909.19	MYO3B	MYO3B	ENST00000409940.6	NM_001083615	GO:0000166	BP	NA	NA	IEA
VWF	20.5493	1.56497	0.367532	4.25804	2.06223e-05	0.000404853	ENSG00000110799.14	VWF	F8VWF	ENST00000612016.1	NM_000552	GO:0001775	BP	4510	NA	HDA
CITED2	290.47	-1.80349	0.423644	-4.25708	2.07114e-05	0.000406183	ENSG00000164442.10	CITED2	ASD8	ENST00000367651.3	NM_001168388	GO:0000003	BP	NA	NA	IBA
SF3A1	189.85	-1.51104	0.355015	-4.25629	2.07852e-05	0.000407209	ENSG00000099995.19	SF3A1	PRP21	ENST00000215793.12	NM_001005409	GO:0000245	BP	3040	NA	HDA
CHSY3	8.11372	2.08552	0.4901	4.25529	2.08776e-05	0.00040881	ENSG00000198108.4	CHSY3	CHSY2	ENST00000507545.1	NM_175856	GO:0000139	BP	532	2.4.1.226	IEA
SRD5A2	16.2402	1.76085	0.413842	4.25487	2.0917e-05	0.000409187	ENSG00000277893.2	SRD5A2	SRD5A2	ENST00000622030.1	NM_000348	GO:0000003	BP	140	1.3.99.5	IBA
EGLN1	65.42	-1.61201	0.378863	-4.25486	2.09183e-05	0.000409187	ENSG00000135766.9	EGLN1	C1orf12	ENST00000366641.3	NM_022051	GO:0000302	BP	5200	1.14.11.-	EXP
MTHFD2P1	6.63584	2.90292	0.682286	4.2547	2.09329e-05	0.000409262	ENSG00000244681.1	MTHFD2P1	MTHFD2P1	ENST00000494840.1	NR_077228	NA	NA	NA	NA	NA
SYT14	41.2817	1.25131	0.294124	4.25436	2.09643e-05	0.000409569	ENSG00000143469.20	SYT14	SCAR11	ENST00000367019.5	NM_001146261	GO:0005575	CC	NA	NA	IEA
AGTPBP1	56.6877	-1.77498	0.417231	-4.25419	2.09809e-05	0.000409569	ENSG00000135049.16	AGTPBP1	CCP1	ENST00000489265.1	NM_001286715	GO:0001654	BP	NA	NA	IDA
CCNL2	147.556	-1.23974	0.291427	-4.25402	2.09964e-05	0.000409662	ENSG00000221978.12	CCNL2	ANIA-6B	ENST00000480479.5	NM_001039577	GO:0000079	BP	NA	NA	IBA
LACTB2-AS1	18.7429	1.76796	0.415739	4.25256	2.11337e-05	0.000411707	ENSG00000246366.6	LACTB2-AS1	LACTB2-AS1	ENST00000519358.5	NR_038881	NA	NA	NA	NA	NA
MUC19	68.2156	1.69339	0.39829	4.25165	2.12197e-05	0.00041317	ENSG00000205592.15	MUC19	MUC-19	ENST00000543564.2	NM_173600	GO:0002218	BP	NA	NA	IEA
GFRA4	11.0557	1.93301	0.454677	4.25138	2.12455e-05	0.000413462	ENSG00000125861.16	GFRA4	GFRA4	ENST00000290417.6	NM_022139	GO:0000165	BP	NA	NA	IBA
MYRF	72.8122	1.0381	0.244239	4.25036	2.13428e-05	0.000415143	ENSG00000124920.14	MYRF	11orf9	ENST00000537766.1	NM_001127392	GO:0000981	BP	NA	NA	IBA
LINC01122	33.3239	1.73515	0.408307	4.24963	2.14124e-05	0.000416284	ENSG00000233723.9	LINC01122	LINC01122	ENST00000422723.5	NR_033873	NA	NA	NA	NA	NA
PKM	1186.92	-1.52824	0.359767	-4.24786	2.15825e-05	0.000419377	ENSG00000067225.19	PKM	CTHBP	ENST00000564440.5	NM_001206796	GO:0000166	BP	10	2.7.1.40	HDA
TNFSF15	26.2287	1.33293	0.313849	4.24705	2.16608e-05	0.000420683	ENSG00000181634.8	TNFSF15	TL1	ENST00000374045.4	NM_001204344	GO:0001932	BP	4060	NA	IBA
NSD3	160.998	-1.16665	0.27474	-4.24639	2.17246e-05	0.000421708	ENSG00000147548.17	NSD3	KMT3F	ENST00000528828.1	NM_017778	GO:0000414	BP	310	2.1.1.43	IBA
ADGRG2	20.836	1.47953	0.348437	4.2462	2.17429e-05	0.000421847	ENSG00000173698.18	ADGRG2	CBAVDX	ENST00000479496.1	NM_001079858	GO:0000003	BP	NA	NA	HDA
GAB3	21.5843	2.72519	0.641826	4.24599	2.17629e-05	0.000422021	ENSG00000160219.12	GAB3	GAB3	ENST00000454973.1	NM_001081573	GO:0002376	BP	NA	NA	IEA
VSTM4	43.7692	1.28545	0.302782	4.24547	2.18133e-05	0.000422783	ENSG00000165633.13	VSTM4	C10orf72	ENST00000332853.8	NM_001031746	GO:0005575	CC	NA	NA	IBA
LOC100131107	4.99138	2.5338	0.596906	4.24489	2.187e-05	0.000423235	ENSG00000285818.1	LOC100131107	LOC100131107	ENST00000649623.1	NM_001310142	NA	NA	NA	NA	NA
CREB3L2	299.499	-1.84209	0.434082	-4.24365	2.19915e-05	0.000425369	ENSG00000182158.15	CREB3L2	BBF2H7	ENST00000330387.10	NM_001253775	GO:0000785	BP	4916	NA	IBA
IPCEF1	26.3872	1.78311	0.420196	4.24351	2.20048e-05	0.000425412	ENSG00000074706.13	IPCEF1	PIP3-E	ENST00000265198.8	NM_001130699	GO:0003674	BP	NA	NA	IEA
CENPH	25.7571	-1.6453	0.387752	-4.24318	2.20372e-05	0.000425822	ENSG00000153044.10	CENPH	CENPH	ENST00000514753.1	NM_022909	GO:0000775	BP	NA	NA	IDA
ANKRD31	11.9504	1.81989	0.428949	4.24268	2.20869e-05	0.000426348	ENSG00000145700.10	ANKRD31	ANKRD31	ENST00000504022.1	NM_001164443	GO:0000003	BP	NA	NA	ISS
PDLIM4	89.8181	-1.57156	0.370526	-4.24143	2.22105e-05	0.000428299	ENSG00000131435.13	PDLIM4	RIL	ENST00000463615.1	NM_001131027	GO:0001725	BP	NA	NA	IBA
KCNJ6	59.0599	1.29152	0.304563	4.24057	2.22949e-05	0.00042971	ENSG00000157542.11	KCNJ6	BIR1	ENST00000609713.1	NM_002240	GO:0003674	BP	NA	NA	HDA
TBCB	67.4303	-1.16955	0.275813	-4.24037	2.23152e-05	0.000429883	ENSG00000105254.12	TBCB	CG22	ENST00000221855.7	NM_001281	GO:0003674	BP	NA	NA	IDA
PLAA	59.3785	-1.26422	0.298197	-4.23954	2.23983e-05	0.000431266	ENSG00000137055.15	PLAA	DOA1	ENST00000487173.5	NM_001031689	GO:0000209	BP	4141	NA	IBA
TAF7	110.659	-1.24926	0.294723	-4.23874	2.2478e-05	0.000432582	ENSG00000178913.8	TAF7	TAF2F	ENST00000313368.7	NM_005642	GO:0000122	BP	3022	NA	IBA
SPG21	106.781	-1.25042	0.295102	-4.23725	2.26273e-05	0.000435235	ENSG00000090487.11	SPG21	ABHD21	ENST00000204566.6	NM_001127889	GO:0002253	BP	NA	NA	IC
POU4F1	60.7336	-1.24683	0.29427	-4.23701	2.26517e-05	0.000435484	ENSG00000152192.8	POU4F1	BRN3A	ENST00000377208.6	NM_006237	GO:0000122	BP	NA	NA	IDA
TMEM45A	53.8437	-1.2496	0.294977	-4.23625	2.27287e-05	0.000436304	ENSG00000181458.10	TMEM45A	DERP7	ENST00000323523.8	NM_001363876	GO:0005575	CC	NA	NA	IEA
ZNF295-AS1	37.1794	1.11207	0.262542	4.23579	2.27747e-05	0.000436967	ENSG00000237232.9	ZNF295-AS1	C21orf121	ENST00000412906.5	NM_198078	NA	NA	NA	NA	NA
MAGED2	328.095	-1.76609	0.417132	-4.23389	2.29685e-05	0.000440462	ENSG00000102316.17	MAGED2	11B6	ENST00000485483.1	NM_014599	GO:0000003	BP	NA	NA	HDA
PEBP1	195.721	-1.85384	0.437876	-4.23372	2.2986e-05	0.000440577	ENSG00000089220.5	PEBP1	HCNP	ENST00000542939.1	NM_002567	GO:0000165	BP	NA	NA	HDA
ABCC13	25.4675	1.44512	0.341378	4.23318	2.3041e-05	0.000441313	ENSG00000243064.8	ABCC13	ABCC13P	ENST00000429114.5	NM_138726	NA	NA	NA	NA	NA
HSF1	317.702	-1.57931	0.373085	-4.23312	2.30476e-05	0.000441313	ENSG00000185122.11	HSF1	HSTF1	ENST00000528988.1	NM_005526	GO:0000003	BP	NA	NA	IBA
MARVELD3	25.3456	1.36414	0.322292	4.23261	2.30996e-05	0.000441904	ENSG00000140832.10	MARVELD3	MARVD3	ENST00000567566.1	NM_001017967	GO:0000165	BP	NA	NA	IDA
ZBTB39	142.883	-0.915702	0.216346	-4.23259	2.31017e-05	0.000441904	ENSG00000166860.3	ZBTB39	ZNF922	ENST00000300101.2	NM_014830	GO:0000981	BP	NA	NA	IEA
ARHGAP21	142.655	-1.19985	0.283522	-4.23196	2.31668e-05	0.000442926	ENSG00000107863.19	ARHGAP21	ARHGAP10	ENST00000396432.6	NM_001367447	GO:0000139	BP	NA	NA	IDA
MRPS9	18.9258	-1.88256	0.444975	-4.2307	2.32963e-05	0.000445023	ENSG00000135972.9	MRPS9	MRP-S9	ENST00000258455.7	NM_182640	GO:0000313	BP	NA	NA	HDA
POGZ	220.797	-1.37562	0.325155	-4.23067	2.32998e-05	0.000445023	ENSG00000143442.22	POGZ	MRD37	ENST00000392723.5	NM_001194937	GO:0000070	BP	NA	NA	IBA
ZBTB10	105.336	-1.17557	0.278086	-4.22734	2.36467e-05	0.000451196	ENSG00000205189.12	ZBTB10	RINZF	ENST00000379091.8	NM_001105539	GO:0003674	CC	NA	NA	IDA
MBNL1	57.9809	-1.4278	0.337794	-4.22684	2.37001e-05	0.000451784	ENSG00000152601.17	MBNL1	EXP	ENST00000477171.1	NM_001314057	GO:0000375	BP	NA	NA	HDA
CD274	13.8163	2.09596	0.49587	4.22682	2.37013e-05	0.000451784	ENSG00000120217.14	CD274	B7-H	ENST00000474218.1	NM_001267706	GO:0001775	BP	4514	NA	IBA
ADAMTS17	24.1746	1.8084	0.427932	4.22591	2.37978e-05	0.000453171	ENSG00000140470.15	ADAMTS17	WMS4	ENST00000268070.8	NM_139057	GO:0003674	BP	NA	NA	IEA
MEI1	19.8677	1.70236	0.403167	4.22246	2.41648e-05	0.000459698	ENSG00000167077.13	MEI1	HYDM3	ENST00000401548.7	NM_152513	GO:0000003	BP	NA	NA	IEA
OR10A3	7.57831	2.20422	0.522327	4.22001	2.44295e-05	0.00046427	ENSG00000170683.6	OR10A3	HSHTPCRX12	ENST00000612788.1	NM_001003745	GO:0003008	BP	4740	NA	IBA
JUP	120.796	-1.18845	0.281647	-4.21965	2.44678e-05	0.000464481	ENSG00000173801.17	JUP	CTNNG	ENST00000393930.5	NM_001352773	GO:0001508	BP	5200	NA	HDA
EXOSC9	40.4534	-1.6562	0.392505	-4.21958	2.44762e-05	0.000464481	ENSG00000123737.13	EXOSC9	PCH1D	ENST00000243498.9	NM_001034194	GO:0000175	BP	3018	NA	HDA
CRACR2A	39.1495	1.27738	0.302737	4.21942	2.44935e-05	0.000464559	ENSG00000130038.10	CRACR2A	EFCAB4B	ENST00000535292.1	NM_001144958	GO:0001775	BP	NA	NA	HDA
EPS8	50.7524	-1.19628	0.283531	-4.21922	2.45149e-05	0.000464565	ENSG00000151491.14	EPS8	DFNB102	ENST00000545610.1	NM_004447	GO:0000278	BP	NA	NA	HDA
ENC1	155.09	-1.09675	0.259944	-4.21919	2.45183e-05	0.000464565	ENSG00000171617.15	ENC1	CCL28	ENST00000509284.1	NM_001256574	GO:0000151	BP	NA	NA	IBA
FSCB	10.5867	1.82773	0.433247	4.21869	2.45728e-05	0.000465135	ENSG00000189139.6	FSCB	C14orf155	ENST00000340446.4	NM_032135	GO:0005575	BP	NA	NA	IEA
FUS	224.041	-1.15793	0.274559	-4.21743	2.47102e-05	0.000467504	ENSG00000089280.19	FUS	ALS6	ENST00000487045.6	NM_001010850	GO:0000018	BP	NA	NA	HDA
TAF9	47.0736	-1.46772	0.348028	-4.21726	2.47292e-05	0.000467631	ENSG00000273841.5	TAF9	MGC:5067	ENST00000616867.1	NM_001015892	GO:0000123	BP	3008	2.7.4.3	IBA
LINC01518	5.83681	3.13297	0.743021	4.21653	2.48087e-05	0.000468902	ENSG00000233515.2	LINC01518	LINC01518	ENST00000411439.1	NR_120656	NA	NA	NA	NA	NA
SIN3A	199.535	-1.54764	0.367052	-4.21639	2.48244e-05	0.000468965	ENSG00000169375.16	SIN3A	WITKOS	ENST00000394947.7	NM_001145357	GO:0000086	BP	5016	NA	IBA
KLF11	93.3826	-1.54051	0.365401	-4.21594	2.48737e-05	0.000469663	ENSG00000172059.11	KLF11	FKLF	ENST00000401510.5	NM_001177716	GO:0000082	BP	NA	NA	IBA
TRAP1	101.171	-1.19326	0.283101	-4.21496	2.49821e-05	0.00047104	ENSG00000126602.11	TRAP1	HSP 75	ENST00000575707.5	NM_001272049	GO:0000166	BP	NA	NA	HDA
HS6ST3	24.9141	1.41443	0.335575	4.21495	2.49837e-05	0.00047104	ENSG00000185352.9	HS6ST3	HS6ST-3	ENST00000376705.3	NM_153456	GO:0003674	BP	534	2.8.2.-	IBA
TMX1	50.3573	-1.24136	0.29457	-4.21414	2.50737e-05	0.000472502	ENSG00000139921.13	TMX1	PDIA11	ENST00000555574.1	NM_030755	GO:0003674	BP	NA	NA	IDA
RHBDF1	121.394	-1.06103	0.251816	-4.21353	2.51409e-05	0.000473139	ENSG00000007384.15	RHBDF1	C16orf8	ENST00000448893.1	NM_022450	GO:0000139	BP	NA	NA	IBA
IVD	61.8238	-1.02659	0.243642	-4.21352	2.51423e-05	0.000473139	ENSG00000128928.10	IVD	ACAD2	ENST00000610693.4	NM_001159508	GO:0000166	BP	280	1.3.99.10	IBA
ZDHHC4	64.5367	-1.23997	0.294289	-4.21346	2.51486e-05	0.000473139	ENSG00000136247.15	ZDHHC4	ZNF374	ENST00000405731.7	NM_001134387	GO:0003674	BP	NA	NA	IBA
ORMDL1	51.6619	-1.2095	0.287062	-4.21338	2.51572e-05	0.000473139	ENSG00000128699.14	ORMDL1	ORMDL1	ENST00000392350.7	NM_001128150	GO:0002178	BP	NA	NA	IBA
CCNG1	198.555	-1.58869	0.377107	-4.21283	2.52194e-05	0.000474074	ENSG00000113328.19	CCNG1	CCNG	ENST00000506186.1	NM_001364015	GO:0000079	BP	4115	NA	IBA
CD200R1	14.7112	1.98344	0.470908	4.21195	2.53174e-05	0.000475448	ENSG00000163606.11	CD200R1	CD200R	ENST00000471858.5	NM_138806	GO:0001816	BP	NA	NA	IBA
LEXM	3.38027	3.08091	0.731497	4.21179	2.53354e-05	0.00047555	ENSG00000162398.11	LEXM	C1orf177	ENST00000358193.7	NM_001110533	NA	NA	NA	NA	NA
SLFN12L	8.34754	2.37955	0.565012	4.2115	2.53681e-05	0.000475929	ENSG00000205045.11	SLFN12L	SLFN12L	ENST00000587436.1	NM_001145027	GO:0000166	CC	NA	NA	IEA
PAFAH1B2	195.513	-1.41399	0.335788	-4.21096	2.54292e-05	0.000476842	ENSG00000168092.14	PAFAH1B2	HEL-S-303	ENST00000527958.5	NM_001184746	GO:0000003	BP	565	3.1.1.47	HDA
PRRX1	20.0555	1.60875	0.3821	4.21028	2.55052e-05	0.000478031	ENSG00000116132.12	PRRX1	AGOTC	ENST00000553786.1	NM_006902	GO:0000122	BP	NA	NA	IDA
HDGF	141.121	-1.128	0.267958	-4.20963	2.55793e-05	0.000479184	ENSG00000143321.19	HDGF	HMG1L2	ENST00000357325.9	NM_001126050	GO:0000122	BP	NA	NA	HDA
EGR4	9.8719	1.92261	0.456738	4.20944	2.55999e-05	0.000479334	ENSG00000135625.8	EGR4	AT133	ENST00000436467.3	NM_001965	GO:0000976	BP	NA	NA	IBA
LINC02072	30.014	1.413	0.335713	4.20896	2.56554e-05	0.000480024	ENSG00000267452.3	LINC02072	LINC02072	ENST00000441895.2	NR_122104	NA	NA	NA	NA	NA
FAM241A	39.6392	1.39015	0.330289	4.2089	2.5662e-05	0.000480024	ENSG00000174749.6	FAM241A	C4orf32	ENST00000309733.5	NM_152400	GO:0005575	CC	NA	NA	IBA
GABPB2	56.2393	1.19374	0.283657	4.2084	2.57185e-05	0.000480612	ENSG00000143458.12	GABPB2	GABPB-2	ENST00000462520.5	NM_001323906	GO:0001067	BP	NA	NA	IBA
FKBP1A	187.575	-1.63886	0.389426	-4.2084	2.57186e-05	0.000480612	ENSG00000088832.18	FKBP1A	FKBP-12	ENST00000460490.1	NM_000801	GO:0000413	BP	NA	NA	HMP
LINC00707	28.0624	1.40889	0.334799	4.20816	2.5746e-05	0.000480888	ENSG00000238266.2	LINC00707	LINC00707	ENST00000650342.1	NR_038291	NA	NA	NA	NA	NA
LINC00865	21.2963	1.97717	0.469908	4.20757	2.58134e-05	0.000481909	ENSG00000232229.6	LINC00865	LINC00865	ENST00000448963.5	NR_038382	NA	NA	NA	NA	NA
CMPK1	65.7601	-1.21201	0.288102	-4.20687	2.5893e-05	0.000483158	ENSG00000162368.13	CMPK1	CK	ENST00000371873.9	NM_001136140	GO:0000166	BP	240	2.7.4.14	HDA
PAXBP1	59.7861	-1.11173	0.2643	-4.20632	2.5956e-05	0.00048408	ENSG00000159086.15	PAXBP1	BM020	ENST00000331923.8	NM_013329	GO:0000122	BP	NA	NA	HDA
PHF21A	167.16	-1.47225	0.350049	-4.20583	2.6013e-05	0.000484663	ENSG00000135365.16	PHF21A	BHC80	ENST00000527401.5	NM_001101802	GO:0000118	BP	NA	NA	IBA
CCDC30	86.4415	1.27992	0.304328	4.20573	2.60246e-05	0.000484663	ENSG00000186409.18	CCDC30	PFD6L	ENST00000475614.6	NM_001080850	NA	NA	NA	NA	NA
ALDH1L1-AS2	8.29694	2.34994	0.558861	4.20488	2.61226e-05	0.000486013	ENSG00000246022.3	ALDH1L1-AS2	ALDH1L1-AS2	ENST00000500232.2	NR_046383	NA	NA	NA	NA	NA
PPP1R14B	57.6027	-1.45859	0.346937	-4.2042	2.62012e-05	0.000487237	ENSG00000173457.11	PPP1R14B	PHI-1	ENST00000392210.6	NM_138689	GO:0002376	BP	NA	NA	IBA
CTNNB1	347.335	-1.45647	0.346462	-4.20385	2.62415e-05	0.000487543	ENSG00000168036.18	CTNNB1	CTNNB	ENST00000643541.1	NM_001098209	GO:0000003	BP	4310	NA	HDA
ABHD2	97.4067	-1.14425	0.272207	-4.20361	2.62688e-05	0.000487543	ENSG00000140526.18	ABHD2	HS1-2	ENST00000569411.5	NM_007011	GO:0000003	BP	NA	NA	IBA
GPR37L1	40.3624	1.14584	0.272607	4.20326	2.63101e-05	0.00048807	ENSG00000170075.9	GPR37L1	ET(B)R-LP-2	ENST00000367282.5	NM_004767	GO:0000165	BP	NA	NA	IBA
LSAMP	212.956	-1.64579	0.391619	-4.20252	2.6396e-05	0.000489321	ENSG00000185565.12	LSAMP	IGLON3	ENST00000539563.5	NM_001318915	GO:0003674	BP	NA	NA	IDA
RPL17-C18orf32	21.5968	-2.54424	0.605534	-4.20165	2.64981e-05	0.00049084	ENSG00000215472.10	RPL17-C18orf32	PD-1	ENST00000584895.5	NM_001199355	NA	NA	NA	NA	NA
NTRK3	113.439	1.07827	0.256659	4.20119	2.65514e-05	0.000491587	ENSG00000140538.16	NTRK3	GP145-TrkC	ENST00000394480.6	NM_001007156	GO:0000165	BP	4722	2.7.10.1	IBA
LINC02668	18.4002	1.39152	0.331264	4.20063	2.66175e-05	0.000492572	ENSG00000226762.5	LINC02668	LINC02668	NA	XR_001747317	NA	NA	NA	NA	NA
LOC101929227	27.5901	1.38533	0.329847	4.1999	2.67036e-05	0.000493926	ENSG00000250493.2	LOC101929227	LOC101929227	ENST00000505153.2	NR_132790	NA	NA	NA	NA	NA
TNPO2	161.615	-1.60055	0.381131	-4.19949	2.67522e-05	0.000494584	ENSG00000105576.15	TNPO2	IPO3	ENST00000425528.5	NM_001136195	GO:0003674	BP	NA	NA	IBA
DUXAP8	57.4875	1.24961	0.297572	4.19935	2.67684e-05	0.000494644	ENSG00000206195.11	DUXAP8	DUXAP8	ENST00000413768.5	NR_122113	NA	NA	NA	NA	NA
MDH1	89.8727	-1.12576	0.268093	-4.19916	2.67904e-05	0.000494809	ENSG00000014641.21	MDH1	HEL-S-32	ENST00000485781.5	NM_001199111	GO:0000166	BP	20	1.1.1.37	HDA
INKA1	26.5326	-1.54019	0.366851	-4.1984	2.68805e-05	0.000495993	ENSG00000185614.7	INKA1	C3orf54	ENST00000333323.4	NM_001366281	GO:0001932	BP	NA	NA	IBA
COL5A2	87.203	-1.35844	0.32365	-4.19724	2.70191e-05	0.000498262	ENSG00000204262.14	COL5A2	EDSC	ENST00000374866.8	NM_000393	GO:0001101	BP	4510	NA	HDA
SEC22A	24.5671	-1.58903	0.378597	-4.19715	2.70297e-05	0.000498262	ENSG00000121542.12	SEC22A	SEC22L2	ENST00000469649.1	NM_012430	GO:0003674	BP	NA	NA	IEA
SEC31A	183.597	-1.12244	0.267554	-4.19517	2.72668e-05	0.000502384	ENSG00000138674.17	SEC31A	ABP125	ENST00000503937.5	NM_001077206	GO:0000139	BP	4141	NA	IBA
GULP1	89.1104	-1.24424	0.296597	-4.19506	2.72797e-05	0.000502384	ENSG00000144366.16	GULP1	CED-6	ENST00000409843.5	NM_001252668	GO:0005575	BP	NA	NA	IDA
VAMP3	51.4594	-1.41583	0.337514	-4.19488	2.73015e-05	0.000502542	ENSG00000049245.13	VAMP3	CEB	ENST00000054666.10	NM_004781	GO:0000139	BP	4130	NA	IDA
PSME3	139.139	-1.4603	0.348158	-4.19435	2.7365e-05	0.000503468	ENSG00000131467.11	PSME3	HEL-S-283	ENST00000545225.5	NM_001267045	GO:0000082	BP	3050	NA	HDA
PLEKHD1	35.1079	1.26536	0.301712	4.19394	2.74145e-05	0.000504136	ENSG00000175985.10	PLEKHD1	UPF0639	ENST00000556123.1	NM_001161498	NA	NA	NA	NA	NA
OR1D2	17.8902	2.47387	0.589954	4.19332	2.74901e-05	0.000505281	ENSG00000184166.2	OR1D2	OLFR1	ENST00000331459.1	NM_002548	GO:0000003	BP	4740	NA	IBA
RALB	25.8988	-1.40516	0.335115	-4.19307	2.75202e-05	0.00050559	ENSG00000144118.14	RALB	RALB	ENST00000447591.5	NM_001369400	GO:0000045	BP	5200	NA	HDA
NOL10	25.9437	-1.33957	0.319517	-4.19246	2.7594e-05	0.000506458	ENSG00000115761.16	NOL10	PQBP5	ENST00000345985.7	NM_001261392	GO:0000462	BP	NA	NA	HDA
C4orf50	80.7743	1.06986	0.255252	4.19139	2.77252e-05	0.000508621	ENSG00000181215.15	C4orf50	C4orf50	ENST00000639345.1	NM_001364689	NA	NA	NA	NA	NA
PTGIS	75.2682	-1.14016	0.272093	-4.19032	2.78566e-05	0.000510785	ENSG00000124212.6	PTGIS	CYP8	ENST00000478971.1	NM_000961	GO:0000003	BP	590	5.3.99.4	IBA
GOLM1	82.4697	-1.12039	0.267432	-4.18944	2.79641e-05	0.000512263	ENSG00000135052.16	GOLM1	C9orf155	ENST00000464314.1	NM_001099268	GO:0003674	BP	NA	NA	HDA
FARP1	344.927	-0.825675	0.197127	-4.18853	2.80762e-05	0.000514069	ENSG00000152767.17	FARP1	CDEP	ENST00000595437.5	NM_001001715	GO:0000902	BP	NA	NA	IBA
HDAC5	177.134	-1.11764	0.266942	-4.18683	2.82872e-05	0.000517156	ENSG00000108840.15	HDAC5	HD5	ENST00000225983.10	NM_001015053	GO:0000118	BP	NA	NA	IDA
LINC02009	16.6649	1.89924	0.453654	4.18653	2.83246e-05	0.000517373	ENSG00000283646.2	LINC02009	LINC02009	ENST00000635852.1	NR_151704	NA	NA	NA	NA	NA
LINC00917	21.1832	1.5767	0.376694	4.18563	2.84377e-05	0.000519189	ENSG00000168367.11	LINC00917	LINC00917	ENST00000600892.5	NR_024406	NA	NA	NA	NA	NA
ATRAID	46.9321	-1.36016	0.324989	-4.18524	2.84871e-05	0.000519842	ENSG00000138085.17	ATRAID	APR--3	ENST00000380171.7	NM_001170795	GO:0000323	BP	NA	NA	IDA
CWC15	32.2915	-1.37595	0.328781	-4.18502	2.85144e-05	0.000520029	ENSG00000150316.12	CWC15	AD002	ENST00000279839.7	NM_001363371	GO:0000375	BP	3040	NA	IBA
PRUNE1	44.386	-1.40938	0.336774	-4.18494	2.85247e-05	0.000520029	ENSG00000143363.17	PRUNE1	DRES-17	ENST00000467771.5	NM_001303229	GO:0000226	BP	230	3.6.1.11	IBA
TMEM26	16.068	1.84271	0.440333	4.18481	2.85405e-05	0.000520068	ENSG00000196932.12	TMEM26	TMEM26	ENST00000503886.5	NM_178505	GO:0005575	CC	NA	NA	IEA
LINC01979	29.9612	1.1626	0.277848	4.1843	2.86046e-05	0.000520988	ENSG00000262585.1	LINC01979	LINC01979	ENST00000576738.1	NR_110850	NA	NA	NA	NA	NA
ACTR3B	49.995	-1.26489	0.302374	-4.18321	2.87421e-05	0.000523242	ENSG00000133627.18	ACTR3B	ARP11	ENST00000377776.7	NM_001040135	GO:0000166	BP	NA	NA	HDA
MMD2	9.01729	2.09172	0.50012	4.18244	2.88396e-05	0.000524686	ENSG00000136297.15	MMD2	PAQR10	ENST00000406755.5	NM_001100600	GO:0000139	BP	NA	NA	IDA
LINC00548	50.8541	0.936567	0.223932	4.18237	2.8849e-05	0.000524686	ENSG00000215483.11	LINC00548	LINC00548	ENST00000617777.1	NR_033877	NA	NA	NA	NA	NA
BTG2	57.3389	-1.56721	0.374733	-4.18221	2.88688e-05	0.000524795	ENSG00000159388.6	BTG2	APRO1	ENST00000475157.1	NM_006763	GO:0000075	BP	3018	NA	HDA
MARCKSL1	659.245	-1.85761	0.444348	-4.18053	2.90827e-05	0.00052843	ENSG00000175130.7	MARCKSL1	F52	ENST00000329421.7	NM_023009	GO:0003674	BP	4666	NA	HDA
BABAM2	32.9198	-1.6185	0.387205	-4.17995	2.91567e-05	0.000529088	ENSG00000158019.21	BABAM2	BRCC4	ENST00000448427.1	NM_001261840	GO:0000075	BP	NA	NA	IC
CD80	7.14429	2.28815	0.547415	4.17992	2.91606e-05	0.000529088	ENSG00000121594.12	CD80	B7	ENST00000264246.7	NM_005191	GO:0001618	BP	4514	NA	HDA
KLHDC7A	31.7637	1.3862	0.331647	4.17974	2.91839e-05	0.00052926	ENSG00000179023.9	KLHDC7A	KLHDC7A	ENST00000400664.2	NM_152375	GO:0005575	CC	NA	NA	IEA
PADI3	8.2241	1.85873	0.444754	4.17924	2.92482e-05	0.000530173	ENSG00000142619.4	PADI3	PAD3	ENST00000375460.3	NM_016233	GO:0003674	BP	NA	NA	IBA
AMZ1	35.3255	1.37179	0.328268	4.17886	2.92979e-05	0.00053082	ENSG00000174945.13	AMZ1	AMZ1	ENST00000312371.8	NM_001284355	GO:0003674	BP	NA	NA	IEA
DNAAF2	53.6346	-1.18585	0.283794	-4.17855	2.93375e-05	0.000531286	ENSG00000165506.15	DNAAF2	C14orf104	ENST00000298292.12	NM_001083908	GO:0000226	BP	NA	NA	IBA
BAG4	50.9277	-1.0496	0.251218	-4.17806	2.94e-05	0.000532164	ENSG00000156735.11	BAG4	BAG-4	ENST00000521282.1	NM_001204878	GO:0001667	BP	NA	NA	HDA
UBA1	469.647	-1.49001	0.356645	-4.17786	2.94271e-05	0.000532401	ENSG00000130985.17	UBA1	A1S9	ENST00000457753.5	NM_003334	GO:0000166	BP	4120	6.3.2.19	HDA
DHX15	119.716	-1.00444	0.240446	-4.17743	2.94827e-05	0.000532774	ENSG00000109606.13	DHX15	DBP1	ENST00000510645.5	NM_001358	GO:0000166	BP	3040	3.6.4.13	HDA
PTBP3	167.65	-1.77257	0.424327	-4.17737	2.94897e-05	0.000532774	ENSG00000119314.16	PTBP3	ROD1	ENST00000458258.5	NM_001163788	GO:0002262	BP	NA	NA	HDA
ARPC4	42.587	-1.40447	0.336418	-4.17477	2.98282e-05	0.000538634	ENSG00000241553.13	ARPC4	ARC20	ENST00000498623.6	NM_001024959	GO:0002252	BP	4666	NA	HDA
H2AC8	7.10833	-2.60261	0.623447	-4.17454	2.98585e-05	0.000538926	ENSG00000277075.2	H2AC8	H2A.1	ENST00000303910.4	NM_021052	GO:0000228	BP	5322	NA	HDA
MLLT10	86.9334	-1.22582	0.293673	-4.17412	2.99146e-05	0.000539599	ENSG00000078403.17	MLLT10	AF10	ENST00000631589.1	NM_001009569	GO:0003674	BP	NA	NA	IDA
CNN3	229.361	-1.48653	0.356164	-4.17372	2.99662e-05	0.000540101	ENSG00000117519.16	CNN3	CNN3	ENST00000545882.5	NM_001286055	GO:0003674	BP	NA	NA	HDA
CDK2AP1	112.401	-1.28781	0.308569	-4.17348	2.99984e-05	0.000540425	ENSG00000111328.7	CDK2AP1	DOC1	ENST00000542174.5	NM_001270433	GO:0001932	BP	NA	NA	IDA
HTATSF1	78.2744	-1.85009	0.443316	-4.1733	3.00223e-05	0.000540601	ENSG00000102241.12	HTATSF1	TAT-SF1	ENST00000425695.5	NM_001163280	GO:0000375	BP	NA	NA	HDA
SLC6A10P	39.0866	1.53293	0.367434	4.17198	3.01959e-05	0.000543211	ENSG00000214617.9	SLC6A10P	CT-2	ENST00000561837.1	NM_198857	NA	NA	NA	NA	NA
RPL15	1307.83	-2.54854	0.61108	-4.17055	3.03864e-05	0.000546381	ENSG00000174748.22	RPL15	DBA12	ENST00000307839.9	NM_001253379	GO:0000184	BP	3010	NA	HDA
ATF6B	97.5048	-1.63021	0.391083	-4.16844	3.06692e-05	0.000551205	ENSG00000213676.13	ATF6B	CREB-RP	ENST00000478957.1	NM_001136153	GO:0000976	BP	4141	NA	IC
UBP1	120.075	-1.20454	0.289164	-4.16557	3.10573e-05	0.000557392	ENSG00000153560.12	UBP1	LBP-1B	ENST00000283629.7	NM_001128160	GO:0000981	BP	NA	NA	IBA
LINC00943	27.0308	1.68233	0.403947	4.16474	3.1171e-05	0.000558988	ENSG00000189238.6	LINC00943	LINC00943	ENST00000535118.1	NR_038256	NA	NA	NA	NA	NA
TCP1	141.109	-1.38733	0.333117	-4.1647	3.11757e-05	0.000558988	ENSG00000120438.12	TCP1	CCT-alpha	ENST00000321394.11	NM_001008897	GO:0000003	BP	NA	NA	HDA
PPIL4	38.1405	-1.25871	0.302341	-4.16321	3.13803e-05	0.000562129	ENSG00000131013.4	PPIL4	HDCME13P	ENST00000253329.2	NM_139126	GO:0000413	BP	NA	NA	HDA
ZNF648	22.5585	1.6812	0.403867	4.16275	3.14444e-05	0.000563011	ENSG00000179930.6	ZNF648	ZNF648	ENST00000339948.3	NM_001009992	GO:0000981	BP	NA	NA	IBA
PGLYRP2	13.7592	1.7113	0.411173	4.16199	3.15485e-05	0.000564496	ENSG00000161031.13	PGLYRP2	HMFT0141	ENST00000292609.8	NM_001363546	GO:0000270	BP	NA	NA	HDA
UGT1A7	10.3428	1.77771	0.427146	4.16182	3.15718e-05	0.000564496	ENSG00000244122.2	UGT1A7	GNT1	ENST00000373426.3	NM_019077	GO:0001523	BP	40	2.4.1.17	IBA
OXA1L	106.069	-1.30525	0.313638	-4.16163	3.15986e-05	0.00056471	ENSG00000155463.14	OXA1L	OXA1	ENST00000557299.5	NM_005015	GO:0003674	BP	3060	NA	IBA
COPG1	130.139	-1.33941	0.322293	-4.15588	3.24033e-05	0.000577734	ENSG00000181789.14	COPG1	COPG	ENST00000314797.10	NM_016128	GO:0000139	BP	NA	NA	IBA
GNL3L	89.9713	0.739631	0.178	4.15523	3.24962e-05	0.00057912	ENSG00000130119.17	GNL3L	GNL3B	ENST00000489691.1	NM_001184819	GO:0000166	BP	3008	NA	HDA
CFL1	576.092	-1.82736	0.439803	-4.15495	3.25362e-05	0.000579561	ENSG00000172757.13	CFL1	CFL	ENST00000527752.1	NM_005507	GO:0000278	BP	4360	NA	HDA
KAZALD1	18.4391	1.60988	0.387495	4.15459	3.25876e-05	0.000579934	ENSG00000107821.15	KAZALD1	BONO1	ENST00000370200.5	NM_001319303	GO:0001503	BP	NA	NA	IEA
SMC4	77.6481	-1.5641	0.376518	-4.15411	3.26553e-05	0.000580597	ENSG00000113810.16	SMC4	CAP-C	ENST00000497311.5	NM_001002799	GO:0000003	BP	NA	NA	IDA
RASGRP3	32.2308	1.57592	0.379437	4.15331	3.27695e-05	0.000581684	ENSG00000152689.18	RASGRP3	GRP3	ENST00000402538.7	NM_001139488	GO:0000165	BP	4010	NA	IDA
PTP4A3	51.791	-1.13652	0.273652	-4.15314	3.27951e-05	0.000581684	ENSG00000184489.13	PTP4A3	PRL-3	ENST00000633518.1	NM_007079	GO:0001667	BP	NA	NA	IBA
OAT	27.4052	-1.3287	0.319928	-4.15313	3.2796e-05	0.000581684	ENSG00000065154.12	OAT	GACR	ENST00000539214.5	NM_000274	GO:0003008	BP	330	2.6.1.13	IBA
SAMD12	44.5335	1.30585	0.314432	4.15304	3.28081e-05	0.000581684	ENSG00000177570.15	SAMD12	SAMD12	ENST00000453675.7	NM_001101676	GO:0003674	BP	NA	NA	ND
RSBN1	74.2977	-1.53639	0.369977	-4.15266	3.28627e-05	0.000581948	ENSG00000081019.13	RSBN1	KDM9	ENST00000261441.9	NM_018364	GO:0003674	BP	NA	NA	IBA
PDHB	83.4271	-1.38213	0.332831	-4.15265	3.28651e-05	0.000581948	ENSG00000168291.13	PDHB	PDHBD	ENST00000302746.10	NM_000925	GO:0003674	BP	10	1.2.4.1	HDA
CORO1C	165.517	-1.61868	0.389796	-4.15262	3.28689e-05	0.000581948	ENSG00000110880.11	CORO1C	HCRNN4	ENST00000549387.1	NM_001105237	GO:0000902	BP	NA	NA	HDA
ADAMTS10	92.327	-1.49652	0.360558	-4.15056	3.31662e-05	0.000586239	ENSG00000142303.14	ADAMTS10	ADAM-TS10	ENST00000595838.5	NM_001282352	GO:0001527	BP	NA	NA	IDA
INTS3	136.41	-1.03766	0.250008	-4.15051	3.31729e-05	0.000586239	ENSG00000143624.14	INTS3	C1orf193	ENST00000576641.1	NM_001324475	GO:0000075	BP	NA	NA	IDA
CLPP	49.8447	-1.30314	0.313991	-4.15026	3.32096e-05	0.000586616	ENSG00000125656.11	CLPP	DFNB81	ENST00000245816.9	NM_006012	GO:0003674	BP	NA	NA	IBA
EPB41	232.584	-1.13534	0.273624	-4.14928	3.3352e-05	0.000588585	ENSG00000159023.22	EPB41	4.1R	ENST00000642260.1	NM_001166005	GO:0000902	BP	4530	NA	IBA
CDCA7L	40.8699	-1.46267	0.352565	-4.14865	3.34445e-05	0.000589925	ENSG00000164649.20	CDCA7L	JPO2	ENST00000356195.9	NM_001127370	GO:0001650	BP	NA	NA	IBA
HOMER1	45.9662	-1.31107	0.316073	-4.14799	3.35402e-05	0.000591084	ENSG00000152413.15	HOMER1	HOMER	ENST00000460741.1	NM_001277077	GO:0001664	BP	NA	NA	IBA
ZNF667-AS1	40.0712	1.12702	0.271797	4.14654	3.37532e-05	0.000594563	ENSG00000166770.11	ZNF667-AS1	MORT	ENST00000586822.1	NM_198879	NA	NA	NA	NA	NA
PSKH1	110.532	-1.12079	0.270359	-4.14555	3.39003e-05	0.000596877	ENSG00000159792.10	PSKH1	PSKH1	ENST00000575198.1	NM_006742	GO:0000166	BP	NA	NA	IDA
LINC02261	7.29435	2.19967	0.530825	4.14387	3.41499e-05	0.000600801	ENSG00000249699.1	LINC02261	LINC02261	ENST00000512873.1	NR_125921	NA	NA	NA	NA	NA
MLF2	328.157	-1.73432	0.418555	-4.14359	3.41912e-05	0.000600801	ENSG00000089693.11	MLF2	NTN4	ENST00000541305.1	NM_005439	GO:0003674	BP	NA	NA	HDA
ZNF76	78.2476	-1.11954	0.270191	-4.14352	3.4202e-05	0.000600801	ENSG00000065029.15	ZNF76	D6S229E	ENST00000491400.5	NM_001292032	GO:0000981	BP	NA	NA	IDA
RRAS	19.6294	-2.14742	0.518304	-4.14317	3.42539e-05	0.000601158	ENSG00000126458.4	RRAS	R-Ras	ENST00000246792.3	NM_006270	GO:0000165	BP	4010	NA	HDA
HSPA4	91.018	-1.24491	0.300505	-4.14272	3.43213e-05	0.000602062	ENSG00000170606.15	HSPA4	APG-2	ENST00000504328.1	NM_002154	GO:0000166	BP	4612	NA	HDA
SLC38A1	268.209	-1.53259	0.369987	-4.14228	3.43876e-05	0.000602947	ENSG00000111371.16	SLC38A1	ATA1	ENST00000548979.1	NM_001077484	GO:0001504	BP	NA	NA	HDA
COX7C	100.79	-1.74301	0.420797	-4.14217	3.44035e-05	0.000602948	ENSG00000127184.13	COX7C	COX7C	ENST00000509578.1	NM_001867	GO:0003674	BP	190	1.9.3.1	HDA
LOC105375519	13.3572	1.51751	0.366504	4.14051	3.46535e-05	0.00060705	ENSG00000273297.2	LOC105375519	LOC105375519	NA	XR_001745364	NA	NA	NA	NA	NA
H2AZ1	184.661	-1.86583	0.450871	-4.13829	3.49911e-05	0.000611844	ENSG00000164032.12	H2AZ1	H2A.Z-1	ENST00000511348.1	NM_002106	GO:0000228	BP	5322	NA	HDA
PSG6	20.0568	1.4557	0.351771	4.13822	3.50012e-05	0.000611844	ENSG00000170848.16	PSG6	PSBG-10	ENST00000187910.6	NM_001031850	GO:0000003	BP	NA	NA	NAS
TRIB2	53.4022	-1.5782	0.381375	-4.13818	3.50075e-05	0.000611844	ENSG00000071575.11	TRIB2	C5FW	ENST00000155926.8	NM_021643	GO:0000165	BP	NA	NA	IBA
LOC102723313	13.083	2.50151	0.604552	4.13779	3.50674e-05	0.000612609	ENSG00000248896.3	LOC102723313	LOC102723313	ENST00000506149.2	NR_146188	NA	NA	NA	NA	NA
PICART1	12.8796	1.98277	0.479225	4.13746	3.51174e-05	0.000613201	ENSG00000246640.1	PICART1	PICART1	ENST00000499842.1	NR_038230	NA	NA	NA	NA	NA
PAAF1	66.9168	-1.21166	0.292908	-4.13667	3.52385e-05	0.000615033	ENSG00000175575.13	PAAF1	PAAF	ENST00000541951.5	NM_001267803	GO:0000502	BP	NA	NA	IDA
SLC25A48	25.9431	1.33676	0.323161	4.13651	3.52625e-05	0.000615171	ENSG00000145832.14	SLC25A48	SLC25A48	ENST00000514446.1	NM_001349335	GO:0003674	BP	NA	NA	IBA
RNF121	33.3724	-1.57307	0.380319	-4.13618	3.53141e-05	0.000615789	ENSG00000137522.18	RNF121	RNF121	ENST00000361756.7	NM_001300926	GO:0000139	BP	NA	NA	IBA
CLNK	16.9203	1.75782	0.425062	4.13544	3.54268e-05	0.000617188	ENSG00000109684.15	CLNK	MIST	ENST00000226951.10	NM_052964	GO:0002376	BP	NA	NA	IBA
PRR29-AS1	18.3245	1.48685	0.359741	4.1331	3.57905e-05	0.000623239	ENSG00000264954.2	PRR29-AS1	PRR29-AS1	ENST00000580942.1	NR_126169	NA	NA	NA	NA	NA
KIF4A	21.3195	-1.68596	0.407945	-4.13282	3.5834e-05	0.000623711	ENSG00000090889.12	KIF4A	KIF4	ENST00000485406.1	NM_012310	GO:0000022	BP	NA	NA	HDA
FAIM2	62.8136	-1.53638	0.371788	-4.1324	3.58989e-05	0.000624556	ENSG00000135472.9	FAIM2	LFG	ENST00000552863.5	NM_012306	GO:0002931	BP	NA	NA	IDA
TEX13C	19.342	1.44424	0.349524	4.13203	3.59567e-05	0.000625275	ENSG00000282815.1	TEX13C	TEX13C	NA	NM_001195272	GO:0003674	MF	NA	NA	IEA
TMEM139	14.4925	2.14018	0.518183	4.13016	3.62509e-05	0.000629999	ENSG00000178826.11	TMEM139	TMEM139	ENST00000409102.5	NM_001242773	GO:0003674	CC	NA	NA	IEA
COLQ	39.8135	1.34692	0.326127	4.13004	3.62701e-05	0.000629999	ENSG00000206561.14	COLQ	CMS5	ENST00000629729.2	NM_005677	GO:0001505	BP	NA	NA	HDA
NCAPG	23.0341	-1.96476	0.475731	-4.12999	3.6278e-05	0.000629999	ENSG00000109805.10	NCAPG	CAPG	ENST00000251496.6	NM_022346	GO:0000070	BP	NA	NA	HDA
TSPAN10	36.5306	1.20782	0.292559	4.12846	3.65194e-05	0.000633902	ENSG00000182612.10	TSPAN10	OCSP	ENST00000571914.1	NM_001290212	GO:0003674	BP	NA	NA	IBA
FABP1	11.76	2.27555	0.551201	4.12834	3.65386e-05	0.000633947	ENSG00000163586.10	FABP1	FABPL	ENST00000295834.7	NM_001443	GO:0000302	BP	3320	NA	HDA
KDM5B	417.385	-0.860345	0.208484	-4.12668	3.68039e-05	0.000637968	ENSG00000117139.18	KDM5B	CT31	ENST00000367265.8	NM_001314042	GO:0000003	BP	NA	NA	IBA
SCNN1B	11.8893	2.0691	0.501409	4.12657	3.6822e-05	0.000637991	ENSG00000168447.11	SCNN1B	BESC1	ENST00000569789.1	NM_000336	GO:0003008	BP	4742	NA	IDA
SPRYD4	88.6304	0.847506	0.205391	4.12631	3.68629e-05	0.000638409	ENSG00000176422.14	SPRYD4	SPRYD4	ENST00000338146.6	NM_207344	GO:0003674	BP	NA	NA	IDA
SNRNP70	161.874	-1.54466	0.37438	-4.12591	3.69266e-05	0.000639222	ENSG00000104852.15	SNRNP70	RNPU1Z	ENST00000601065.5	NM_001009820	GO:0000375	BP	3040	NA	HDA
PNN	82.4962	-1.1553	0.280029	-4.12564	3.69699e-05	0.00063968	ENSG00000100941.9	PNN	DRS	ENST00000554117.1	NM_002687	GO:0000375	BP	3013	NA	HDA
GHRHR	4.5225	2.53024	0.613495	4.1243	3.71862e-05	0.000642651	ENSG00000106128.19	GHRHR	GHRFR	ENST00000466427.1	NM_000823	GO:0000003	BP	4080	NA	IBA
IGSF6	13.8341	1.80217	0.436967	4.12426	3.71922e-05	0.000642651	ENSG00000140749.9	IGSF6	DORA	ENST00000569602.1	NM_005849	GO:0002376	BP	NA	NA	TAS
ACTR10	49.8249	-1.29028	0.312896	-4.12365	3.7291e-05	0.000644065	ENSG00000131966.14	ACTR10	ACTR11	ENST00000556243.5	NM_018477	GO:0000323	BP	NA	NA	IBA
TSKU	95.8998	-1.40923	0.34184	-4.12247	3.74829e-05	0.000647086	ENSG00000182704.8	TSKU	E2IG4	ENST00000533752.1	NM_001258210	GO:0000902	BP	NA	NA	IEA
HSPA5	239.993	-1.48187	0.359476	-4.1223	3.75104e-05	0.000647153	ENSG00000044574.9	HSPA5	BIP	ENST00000324460.6	NM_005347	GO:0000003	BP	3060	NA	HDA
TSPYL4	131.481	-1.38886	0.336936	-4.12204	3.75533e-05	0.000647421	ENSG00000187189.11	TSPYL4	dJ486I3.2	ENST00000420283.2	NM_021648	GO:0003674	BP	NA	NA	IEA
FAM155B	27.2892	1.1393	0.276429	4.12149	3.76433e-05	0.000648678	ENSG00000130054.5	FAM155B	CXorf63	ENST00000252338.4	NM_015686	GO:0003674	BP	NA	NA	IBA
ATP5IF1	60.4601	-1.53416	0.372321	-4.12053	3.77994e-05	0.000650779	ENSG00000130770.18	ATP5IF1	ATPI	ENST00000497986.5	NM_016311	GO:0000422	BP	NA	NA	HDA
PBRM1	136.277	-1.1701	0.284068	-4.11907	3.80398e-05	0.000654621	ENSG00000163939.18	PBRM1	BAF180	ENST00000356770.8	NM_001350074	GO:0000228	BP	NA	NA	IBA
OSBP2	25.5312	1.69392	0.411266	4.1188	3.80853e-05	0.000655109	ENSG00000184792.16	OSBP2	HLM	ENST00000438716.3	NM_001003812	GO:0000003	BP	NA	NA	IBA
LINC02837	12.6594	1.84006	0.446812	4.11819	3.81866e-05	0.000656554	ENSG00000264464.1	LINC02837	LINC02837	NA	XR_243880	NA	NA	NA	NA	NA
RFC2	30.8925	-1.6819	0.408443	-4.11783	3.82456e-05	0.000657272	ENSG00000049541.11	RFC2	RFC40	ENST00000352131.7	NM_001278791	GO:0000166	BP	3030	NA	IBA
STK24	140.845	-1.34265	0.326128	-4.11693	3.83961e-05	0.000659263	ENSG00000102572.15	STK24	HEL-S-95	ENST00000539966.5	NM_001032296	GO:0000165	BP	NA	NA	HDA
VDAC3	80.0451	-1.26273	0.306741	-4.11661	3.84494e-05	0.000659881	ENSG00000078668.14	VDAC3	HD-VDAC3	ENST00000519072.5	NM_001135694	GO:0000166	BP	4020	NA	HDA
PSMA4	110.003	-1.35449	0.329072	-4.11608	3.85367e-05	0.000660977	ENSG00000041357.16	PSMA4	HC9	ENST00000560217.5	NM_001102667	GO:0000086	BP	3050	3.4.25.1	HDA
HCG23	34.318	1.33486	0.324308	4.11601	3.8548e-05	0.000660977	ENSG00000225914.3	HCG23	dJ1077I5.3	ENST00000445536.1	NR_044996	NA	NA	NA	NA	NA
COPZ1	94.6053	-1.41336	0.343449	-4.1152	3.86844e-05	0.000662995	ENSG00000111481.10	COPZ1	CGI-120	ENST00000553009.5	NM_001271734	GO:0000139	BP	NA	NA	IBA
ANGPT1	18.3364	1.64429	0.399575	4.1151	3.87005e-05	0.000662995	ENSG00000154188.10	ANGPT1	AGP1	ENST00000522400.1	NM_001146	GO:0000165	BP	5323	NA	HDA
P4HB	388.92	-1.16639	0.283501	-4.11422	3.88485e-05	0.000664931	ENSG00000185624.16	P4HB	CLCRP1	ENST00000331483.8	NM_000918	GO:0001666	BP	4141	5.3.4.1	EXP
STK38L	70.5213	-1.54245	0.37495	-4.11374	3.89294e-05	0.000665718	ENSG00000211455.8	STK38L	NDR2	ENST00000434385.2	NM_015000	GO:0000166	BP	NA	NA	IBA
LINC02209	17.6758	1.88541	0.4584	4.11302	3.90515e-05	0.000667505	ENSG00000253279.6	LINC02209	FAM183CP	ENST00000524059.5	NR_024473	NA	NA	NA	NA	NA
HPYR1	11.998	1.76077	0.428138	4.11262	3.91192e-05	0.000668063	ENSG00000253521.2	HPYR1	HPRG1	ENST00000520457.1	NR_026684	NA	NA	NA	NA	NA
LOC283194	20.7131	1.53016	0.372106	4.11217	3.91955e-05	0.000669066	ENSG00000255240.6	LOC283194	LOC283194	ENST00000533954.5	NR_033853	NA	NA	NA	NA	NA
TLR2	14.8175	1.79958	0.43774	4.11107	3.93825e-05	0.000671956	ENSG00000137462.9	TLR2	CD282	ENST00000646900.1	NM_001318787	GO:0001101	BP	4145	NA	IBA
GPR153	77.1772	-1.02757	0.249961	-4.11094	3.94058e-05	0.000672053	ENSG00000158292.7	GPR153	PGR1	ENST00000377893.2	NM_207370	GO:0003674	BP	NA	NA	IEA
LINC01410	42.6446	1.43282	0.348655	4.10957	3.96402e-05	0.000675748	ENSG00000238113.7	LINC01410	LINC01410	ENST00000452184.2	NR_121647	NA	NA	NA	NA	NA
EBLN3P	79.9409	-1.01386	0.246769	-4.10853	3.98185e-05	0.000677609	ENSG00000281649.2	EBLN3P	EBLN3	ENST00000625218.1	NR_036592	NA	NA	NA	NA	NA
LOC101927636	37.1238	1.49725	0.364449	4.10825	3.98667e-05	0.000677977	ENSG00000251600.8	LOC101927636	LOC101927636	ENST00000641328.1	NR_125886	NA	NA	NA	NA	NA
CHRM3	50.8083	1.17338	0.285619	4.10819	3.98778e-05	0.000677977	ENSG00000133019.12	CHRM3	EGBRS	ENST00000468573.5	NM_000740	GO:0003008	BP	4020	NA	IBA
HHLA3	15.3527	-1.80791	0.440107	-4.10789	3.9929e-05	0.000678544	ENSG00000197568.14	HHLA3	HHLA3	ENST00000361764.8	NM_001031693	GO:0003674	MF	NA	NA	IPI
AXL	89.2992	-1.25452	0.305405	-4.10771	3.99601e-05	0.00067877	ENSG00000167601.12	AXL	ARK	ENST00000301178.8	NM_001278599	GO:0000003	BP	NA	NA	EXP
PI4KAP2	123.091	-1.00789	0.245376	-4.10754	3.99891e-05	0.000678958	ENSG00000183506.17	PI4KAP2	PI4KAP2	ENST00000486209.5	NR_003700	GO:0003674	BP	NA	NA	IBA
EXOC3L4	16.0322	1.7759	0.432403	4.10705	4.00749e-05	0.000680112	ENSG00000205436.7	EXOC3L4	C14orf73	ENST00000559116.1	NM_001077594	GO:0000145	BP	NA	NA	IBA
LOC101928343	22.0893	1.56542	0.381207	4.10649	4.01715e-05	0.000681447	ENSG00000261222.3	LOC101928343	LOC101928343	NA	NR_158152	NA	NA	NA	NA	NA
CYP2B6	14.1454	1.83384	0.446583	4.10638	4.01913e-05	0.00068148	ENSG00000197408.10	CYP2B6	CPB6	ENST00000643956.1	NM_000767	GO:0001676	BP	590	1.14.14.1	IBA
KCNK16	7.15264	2.12895	0.518467	4.10624	4.02143e-05	0.000681566	ENSG00000095981.11	KCNK16	K2p16.1	ENST00000373229.9	NM_001135105	GO:0003674	BP	NA	NA	IBA
SLC39A6	66.2164	-1.37569	0.335035	-4.10612	4.02358e-05	0.000681627	ENSG00000141424.13	SLC39A6	LIV-1	ENST00000586829.1	NM_001099406	GO:0000041	BP	NA	NA	HDA
DCTD	64.9515	-1.16169	0.282957	-4.10552	4.03401e-05	0.000683089	ENSG00000129187.15	DCTD	DCTD	ENST00000500813.6	NM_001012732	GO:0003674	BP	240	3.5.4.12	IBA
DDX58	39.5623	1.45931	0.355481	4.10516	4.04043e-05	0.000683642	ENSG00000107201.11	DDX58	RIG-I	ENST00000379868.5	NM_014314	GO:0000166	BP	4622	3.6.3.14	IDA
NDUFA9	77.8103	-1.32299	0.322277	-4.10513	4.04086e-05	0.000683642	ENSG00000139180.11	NDUFA9	CC6	ENST00000544679.1	NM_005002	GO:0003674	BP	190	1.6.99.3	HDA
PKIA	34.6451	-1.59463	0.388458	-4.10501	4.04296e-05	0.000683694	ENSG00000171033.13	PKIA	PRKACN1	ENST00000518467.1	NM_006823	GO:0000086	BP	NA	NA	IBA
LINC00861	17.6408	1.91103	0.46556	4.10478	4.04691e-05	0.000683787	ENSG00000245164.8	LINC00861	LINC00861	ENST00000522865.5	NR_038446	NA	NA	NA	NA	NA
PEX6	42.1742	-1.24924	0.304338	-4.10477	4.04711e-05	0.000683787	ENSG00000124587.14	PEX6	HMLR2	ENST00000304611.12	NM_000287	GO:0000166	BP	4146	NA	IBA
ANKRD34C-AS1	47.574	1.39527	0.34003	4.10338	4.07159e-05	0.000687618	ENSG00000259234.6	ANKRD34C-AS1	ANKRD34C-AS1	ENST00000560872.1	NR_038997	NA	NA	NA	NA	NA
TMEM9	76.3923	-1.20827	0.294484	-4.10303	4.07776e-05	0.000688355	ENSG00000116857.17	TMEM9	DERM4	ENST00000367334.9	NM_001288564	GO:0000323	BP	NA	NA	IDA
AGPAT2	44.4048	-1.45247	0.354022	-4.10278	4.08219e-05	0.000688492	ENSG00000169692.13	AGPAT2	1-AGPAT2	ENST00000472820.1	NM_001012727	GO:0001775	BP	561	2.3.1.51	IBA
CREB1	131.17	-1.41458	0.344796	-4.10264	4.08463e-05	0.000688598	ENSG00000118260.15	CREB1	CREB	ENST00000430624.5	NM_001320793	GO:0000228	BP	4380	NA	IBA
REPIN1	249.246	-1.35597	0.330527	-4.10245	4.08805e-05	0.000688636	ENSG00000214022.11	REPIN1	AP4	ENST00000519397.1	NM_001099695	GO:0000228	BP	NA	NA	HDA
HCLS1	10.4143	1.85202	0.451445	4.10242	4.08847e-05	0.000688636	ENSG00000180353.11	HCLS1	CTTNL	ENST00000314583.7	NM_001292041	GO:0000122	BP	4530	NA	IBA
GOLGA7B	42.01	1.2945	0.315585	4.1019	4.09764e-05	0.000689875	ENSG00000155265.11	GOLGA7B	C10orf132	ENST00000370602.5	NM_001010917	GO:0000139	BP	NA	NA	IBA
TMEM245	126.74	-0.910131	0.221906	-4.10143	4.10606e-05	0.000690987	ENSG00000106771.13	TMEM245	C9orf5	ENST00000482868.1	NM_001099734	GO:0003674	BP	NA	NA	NAS
DNAJC11	73.9138	-1.56225	0.380922	-4.10124	4.10937e-05	0.000691239	ENSG00000007923.16	DNAJC11	dJ126A5.1	ENST00000465508.5	NM_018198	GO:0001401	BP	NA	NA	IBA
SPSB4	52.2976	-1.19755	0.292009	-4.10108	4.11224e-05	0.000691415	ENSG00000175093.5	SPSB4	SSB-4	ENST00000310546.2	NM_080862	GO:0000151	BP	NA	NA	IBA
SYNPO2	62.3165	1.44246	0.351866	4.09945	4.14136e-05	0.000695697	ENSG00000172403.11	SYNPO2	SYNPO2	ENST00000610556.4	NM_001128933	GO:0000045	BP	NA	NA	HDA
GPBP1	74.2886	-1.36754	0.333602	-4.09932	4.14368e-05	0.00069578	ENSG00000062194.16	GPBP1	GPBP	ENST00000513732.2	NM_001127235	GO:0003674	BP	NA	NA	IBA
ACBD6	70.0444	-1.08848	0.265563	-4.09877	4.15351e-05	0.000696816	ENSG00000230124.8	ACBD6	ACBD6	ENST00000496993.5	NM_032360	GO:0000062	BP	NA	NA	IEA
RNF165	150.736	-0.837962	0.204475	-4.09811	4.16531e-05	0.000698487	ENSG00000141622.14	RNF165	ARKL2	ENST00000590330.1	NM_001256758	GO:0000209	BP	NA	NA	IBA
GOLGA8CP	40.0473	1.50955	0.36839	4.0977	4.17271e-05	0.000699421	ENSG00000181984.11	GOLGA8CP	GOLGA8C	ENST00000446144.2	NR_027411	GO:0000137	BP	NA	NA	IBA
SOX2	62.2194	-1.05216	0.256817	-4.09693	4.18659e-05	0.000701439	ENSG00000181449.4	SOX2	ANOP3	ENST00000325404.2	NM_003106	GO:0000122	BP	NA	NA	IBA
ANKRD10	68.0755	-1.42034	0.346701	-4.09674	4.19012e-05	0.00070172	ENSG00000088448.14	ANKRD10	ANKRD10	ENST00000267339.6	NM_001286721	GO:0003674	MF	NA	NA	IPI
SIM1	24.0464	1.40598	0.34323	4.09632	4.19773e-05	0.000702245	ENSG00000112246.10	SIM1	bHLHe14	ENST00000369208.7	NM_005068	GO:0000981	BP	NA	NA	IBA
LINC01249	10.1717	1.71986	0.41986	4.09626	4.19878e-05	0.000702245	ENSG00000231532.6	LINC01249	LINC01249	ENST00000412134.5	NR_034134	NA	NA	NA	NA	NA
DSPP	11.8515	1.72891	0.422138	4.0956	4.21083e-05	0.000703653	ENSG00000152591.15	DSPP	DFNA39	ENST00000399271.6	NM_014208	GO:0001501	BP	NA	NA	IBA
HIF1A	130.507	-1.13832	0.277964	-4.09519	4.21821e-05	0.000704257	ENSG00000100644.17	HIF1A	HIF-1-alpha	ENST00000557446.5	NM_001243084	GO:0000003	BP	4150	NA	IBA
MRPL47	23.4461	-1.95934	0.478468	-4.09503	4.22117e-05	0.000704259	ENSG00000136522.14	MRPL47	CGI-204	ENST00000476781.5	NM_020409	GO:0000313	BP	NA	NA	IBA
SCD5	77.2768	-1.37277	0.335232	-4.09499	4.22193e-05	0.000704259	ENSG00000145284.12	SCD5	ACOD4	ENST00000319540.8	NM_001037582	GO:0003674	BP	1040	1.14.19.1	IBA
C10orf126	13.3408	1.63853	0.400206	4.09421	4.23606e-05	0.000706307	ENSG00000232624.8	C10orf126	bA492M23.1	ENST00000375520.4	NM_001278522	NA	NA	NA	NA	NA
LMNB1	52.8012	-1.73089	0.422783	-4.09404	4.23918e-05	0.000706517	ENSG00000113368.12	LMNB1	ADLD	ENST00000492190.5	NM_001198557	GO:0003674	BP	NA	NA	HDA
LINC00926	17.8481	1.60265	0.391488	4.09374	4.24466e-05	0.000706812	ENSG00000247982.6	LINC00926	LINC00926	ENST00000620766.4	NR_024433	NA	NA	NA	NA	NA
MORF4L1	184.697	-1.3433	0.32818	-4.09317	4.25507e-05	0.000708235	ENSG00000185787.15	MORF4L1	Eaf3	ENST00000379535.8	NM_001265603	GO:0000118	BP	NA	NA	IBA
ATP5PD	45.7477	-1.37693	0.336406	-4.09305	4.25741e-05	0.00070827	ENSG00000167863.12	ATP5PD	APT5H	ENST00000580649.1	NM_001003785	GO:0000274	BP	190	3.6.3.14	HDA
NCKAP1	202.698	-1.0798	0.26382	-4.09296	4.259e-05	0.00070827	ENSG00000061676.15	NCKAP1	HEM2	ENST00000361354.8	NM_013436	GO:0000902	BP	4810	NA	HDA
NEK5	26.0193	1.26624	0.309385	4.09278	4.26235e-05	0.000708518	ENSG00000197168.13	NEK5	NEK5	ENST00000647945.1	NM_001365552	GO:0000166	BP	NA	NA	IEA
RPS6	690.325	-2.31025	0.564487	-4.09265	4.26463e-05	0.000708588	ENSG00000137154.13	RPS6	S6	ENST00000498815.1	NM_001010	GO:0000003	BP	3010	NA	HDA
ZDHHC6	30.2285	-1.24645	0.304575	-4.09241	4.26905e-05	0.000709012	ENSG00000023041.11	ZDHHC6	DHHC-6	ENST00000626395.2	NM_001303134	GO:0003674	BP	NA	NA	IBA
KIF15	19.387	-1.85098	0.452334	-4.09206	4.27566e-05	0.0007098	ENSG00000163808.17	KIF15	HKLP2	ENST00000326047.8	NM_020242	GO:0000166	BP	NA	NA	HDA
LINC00346	38.6491	1.33034	0.325114	4.09192	4.27812e-05	0.0007099	ENSG00000255874.2	LINC00346	C13orf29	ENST00000538077.2	NM_178514	NA	NA	NA	NA	NA
EPRS1	81.0776	-1.5336	0.374896	-4.09073	4.30011e-05	0.000713237	ENSG00000136628.18	EPRS1	EARS	ENST00000366923.7	NM_004446	GO:0000166	BP	860	6.1.1.15	HDA
[truncated: 21,729 more rows]

## Sheet: ST2 KEGG Glycolysis Gluconeogen
gene	baseMean	log2FoldChange	lfcSE	stat	pvalue	padj	geneids	symbol	alias	ucsckg	refseq	go	ontology	path	enzyme	evidence
LDHA	936.346	-4.05659	0.320718	-12.6484	1.14e-36	8.69e-33	ENSG00000134333.14	LDHA	GSD11	ENST00000422447.7	NM_001135239	GO:0000166	BP	10	1.1.1.27	HDA
ENO1	1443.61	-3.38261	0.349746	-9.67159	3.98e-22	6.9e-19	ENSG00000074800.16	ENO1	ENO1L1	ENST00000234590.10	NM_001201483	GO:0000015	BP	10	4.2.1.11	HDA
PGAM1	583.811	-2.93184	0.304745	-9.62064	6.54e-22	1.04e-18	ENSG00000171314.9	PGAM1	HEL-S-35	ENST00000334828.5	NM_001317079	GO:0001775	BP	10	5.4.2.1	HDA
TPI1	966.83	-3.12195	0.330329	-9.45102	3.36e-21	4.73e-18	ENSG00000111669.15	TPI1	HEL-S-49	ENST00000462761.5	NM_000365	GO:0003674	BP	10	5.3.1.1	HDA
PGM1	58.3857	-2.47107	0.263194	-9.38875	6.07e-21	7.46e-18	ENSG00000079739.17	PGM1	CDG1T	ENST00000371084.7	NM_001172818	GO:0000271	BP	10	5.4.2.2	HDA
GPI	546.069	-2.56114	0.281563	-9.09615	9.36e-20	9.63e-17	ENSG00000105220.17	GPI	AMF	ENST00000633181.1	NM_000175	GO:0001667	BP	10	5.3.1.9	HDA
PGK1	432.515	-3.22234	0.370353	-8.70072	3.3e-18	2.46e-15	ENSG00000102144.15	PGK1	HEL-S-68p	ENST00000477335.5	NM_000291	GO:0000166	BP	10	2.7.2.3	HDA
ALDOC	64.8764	-2.32467	0.295538	-7.86589	3.66e-15	1.68e-12	ENSG00000109107.14	ALDOC	ALDC	ENST00000395319.7	NM_005165	GO:0001775	BP	10	4.1.2.13	HDA
ALDOA	1159.09	-2.7962	0.362	-7.72432	1.12e-14	4.55e-12	ENSG00000149925.22	ALDOA	ALDA	ENST00000566280.1	NM_000034	GO:0000003	BP	10	4.1.2.13	HDA
LDHB	573.579	-2.71687	0.408858	-6.64503	3.03e-11	5.08e-09	ENSG00000111716.14	LDHB	HEL-S-281	ENST00000542765.4	NM_001174097	GO:0000166	BP	10	1.1.1.27	HDA
ENO2	192.508	-1.64905	0.257042	-6.41549	1.4e-10	1.92e-08	ENSG00000111674.9	ENO2	HEL-S-279	ENST00000537838.5	NM_001975	GO:0000015	BP	10	4.2.1.11	HDA
PFKL	161.373	-1.61078	0.258555	-6.22992	4.67e-10	5.5e-08	ENSG00000141959.17	PFKL	ATP-PFK	ENST00000349048.8	NM_001002021	GO:0000166	BP	10	2.7.1.11	HDA
HK1	150.783	-1.4628	0.263859	-5.54389	2.96e-08	1.77e-06	ENSG00000156515.24	HK1	HK	ENST00000436817.6	NM_000188	GO:0000166	BP	10	2.7.1.1	HDA
GAPDH	3567.11	-2.60923	0.545003	-4.78755	1.69e-06	5.27e-05	ENSG00000111640.15	GAPDH	G3PD	ENST00000496049.1	NM_001256799	GO:0000166	BP	10	1.2.1.12	HDA
PKM	1186.92	-1.52824	0.359767	-4.24786	2.16e-05	0.000419	ENSG00000067225.19	PKM	CTHBP	ENST00000564440.5	NM_001206796	GO:0000166	BP	10	2.7.1.40	HDA
PDHB	83.4271	-1.38213	0.332831	-4.15265	3.29e-05	0.000582	ENSG00000168291.13	PDHB	PDHBD	ENST00000302746.10	NM_000925	GO:0003674	BP	10	1.2.4.1	HDA
PDHA1	83.1138	-1.73364	0.433468	-3.99947	6.35e-05	0.000967	ENSG00000131828.14	PDHA1	PDHA	ENST00000417819.5	NM_000284	GO:0003674	BP	10	1.2.4.1	HDA
PCK1	31.2653	1.48174	0.400826	3.69672	0.000218	0.00248	ENSG00000124253.11	PCK1	PCKDC	ENST00000475833.1	NM_002591	GO:0000166	BP	10	4.1.1.32	HDA
ALDH9A1	46.8617	-1.17029	0.318569	-3.67357	0.000239	0.002654	ENSG00000143149.12	ALDH9A1	ALDH4	ENST00000354775.4	NM_000696	GO:0001505	BP	10	1.2.1.3	HDA
ADH5	93.1307	-1.10989	0.302765	-3.66584	0.000247	0.002718	ENSG00000197894.11	ADH5	ADH-3	ENST00000296412.12	NM_000671	GO:0001523	BP	10	1.1.1.1	HDA
DLAT	70.7804	-1.04888	0.309671	-3.38707	0.000706	0.005932	ENSG00000150768.17	DLAT	DLTA	ENST00000280346.10	NM_001372031	GO:0003674	BP	10	2.3.1.12	HDA
ALDH7A1	145.857	-0.69798	0.209114	-3.3378	0.000844	0.006766	ENSG00000164904.18	ALDH7A1	ATQ1	ENST00000485852.7	NM_001182	GO:0001505	BP	10	1.2.1.3	HDA
PGK2	6.77161	1.86208	0.5759	3.23334	0.001224	0.008861	ENSG00000170950.6	PGK2	HEL-S-272	ENST00000304801.5	NM_138733	GO:0000166	BP	10	2.7.2.3	HDA
AKR1A1	67.1068	-0.76379	0.24225	-3.15291	0.001617	0.010779	ENSG00000117448.14	AKR1A1	ALDR1	ENST00000372070.7	NM_001202413	GO:0003674	BP	10	1.1.1.2	EXP
ALDH2	111.127	-1.01651	0.333464	-3.04833	0.002301	0.013882	ENSG00000111275.13	ALDH2	ALDH-E2	ENST00000546840.2	NM_000690	GO:0000166	BP	10	1.2.1.3	HDA
PGM2	13.1915	-1.21779	0.425649	-2.86101	0.004223	0.021339	ENSG00000169299.14	PGM2	MSTP006	ENST00000381967.8	NM_018290	GO:0000271	BP	10	5.4.2.2	HDA
PFKP	53.7791	-0.94891	0.349158	-2.71769	0.006574	0.029392	ENSG00000067057.18	PFKP	ATP-PFK	ENST00000607886.5	NM_001242339	GO:0000166	BP	10	2.7.1.11	HDA
HK2	103.394	-1.52259	0.612776	-2.48474	0.012965	0.047444	ENSG00000159399.10	HK2	HKII	ENST00000290573.6	NM_000189	GO:0000166	BP	10	2.7.1.1	HDA
ALDH3B2	13.0619	1.3136	0.554705	2.36809	0.01788	0.059438	ENSG00000132746.15	ALDH3B2	ALDH8	ENST00000530069.5	NM_000695	GO:0003674	BP	10	1.2.1.5	EXP
ADH4	2.96425	1.62234	0.71429	2.27126	0.023131	0.071344	ENSG00000198099.9	ADH4	ADH-2	ENST00000508393.5	NM_000670	GO:0000166	BP	10	1.1.1.1	IBA
ADH6	13.5503	1.17926	0.554865	2.12531	0.033561	0.092831	ENSG00000172955.17	ADH6	ADH-5	ENST00000394897.5	NM_000672	GO:0001523	BP	10	1.1.1.1	HDA
PFKM	91.0679	-0.54914	0.260424	-2.10866	0.034974	0.095495	ENSG00000152556.17	PFKM	ATP-PFK	ENST00000546755.5	NM_000289	GO:0000166	BP	10	2.7.1.11	IBA
HK3	6.93677	1.27003	0.622569	2.03999	0.041352	0.107318	ENSG00000160883.11	HK3	HKIII	ENST00000514666.1	NM_002115	GO:0000166	BP	10	2.7.1.1	IBA
ACSS2	53.1518	-0.61774	0.306761	-2.01376	0.044035	0.112183	ENSG00000131069.20	ACSS2	ACAS2	ENST00000490046.1	NM_001076552	GO:0000166	BP	10	6.2.1.1	IC
ALDH3A1	12.1255	0.77382	0.417937	1.85152	0.064094	0.146062	ENSG00000108602.18	ALDH3A1	ALDH3	ENST00000395555.7	NM_000691	GO:0001666	BP	10	1.2.1.5	HDA
PKLR	6.2271	1.11426	0.619831	1.79768	0.072228	0.159101	ENSG00000143627.19	PKLR	PK1	ENST00000573938.1	NM_000298	GO:0000166	BP	10	2.7.1.40	HDA
G6PC2	10.1476	0.699076	0.394348	1.77274	0.076272	0.165443	ENSG00000152254.11	G6PC2	IGRP	ENST00000622133.4	NM_001081686	GO:0002790	BP	10	3.1.3.9	EXP
ALDH1B1	28.1732	-0.62922	0.366853	-1.71517	0.086314	0.179886	ENSG00000137124.8	ALDH1B1	ALDH5	ENST00000635162.1	NM_000692	GO:0000166	BP	10	1.2.1.3	IBA
ALDH3B1	36.0582	0.575791	0.354108	1.62603	0.103943	0.204946	ENSG00000006534.16	ALDH3B1	ALDH4	ENST00000614849.4	NM_000694	GO:0001775	BP	10	1.2.1.5	HDA
ADH1B	32.1333	0.632727	0.432983	1.46132	0.143927	0.257196	ENSG00000196616.14	ADH1B	ADH2	ENST00000305046.12	NM_000668	GO:0001523	BP	10	1.1.1.1	IBA
ACSS1	42.2829	0.39833	0.279111	1.42714	0.153539	0.269127	ENSG00000154930.15	ACSS1	ACAS2L	ENST00000484396.1	NM_001252675	GO:0000166	BP	10	6.2.1.1	EXP
ADH7	4.84356	1.14642	0.811764	1.41226	0.157874	0.27455	ENSG00000196344.11	ADH7	ADH4	ENST00000209665.8	NM_000673	GO:0001523	BP	10	1.1.1.1	IBA
LDHAL6B	5.00908	0.829128	0.640792	1.29391	0.195696	0.31869	ENSG00000171989.6	LDHAL6B	LDH6B	ENST00000307144.5	NM_033195	GO:0003674	BP	10	1.1.1.27	HDA
LDHC	3.40711	-0.87442	0.709778	-1.23196	0.217964	0.344022	ENSG00000166796.12	LDHC	CT32	ENST00000541669.5	NM_002301	GO:0003674	BP	10	1.1.1.27	HDA
G6PC	15.3947	0.503923	0.464478	1.08492	0.277956	0.408504	ENSG00000131482.10	G6PC	G6PC1	ENST00000592383.5	NM_000151	GO:0000272	BP	10	3.1.3.9	EXP
GCK	23.2651	0.386319	0.376538	1.02598	0.304903	0.436332	ENSG00000106633.17	GCK	FGQTL3	ENST00000616242.4	NM_000162	GO:0000166	BP	10	2.7.1.2	IBA
LDHAL6A	5.68347	0.508478	0.497904	1.02124	0.307143	0.43858	ENSG00000166800.10	LDHAL6A	LDH6A	ENST00000615355.4	NM_001144071	GO:0003674	BP	10	1.1.1.27	HDA
ALDH3A2	100.372	-0.2814	0.275689	-1.02073	0.307381	0.438827	ENSG00000072210.19	ALDH3A2	ALDH10	ENST00000446398.6	NM_000382	GO:0001561	BP	10	1.2.1.3	IBA
PGAM4	10.1061	0.469637	0.498838	0.941462	0.346468	0.477314	ENSG00000226784.3	PGAM4	PGAM-B	ENST00000458128.2	NM_001029891	GO:0003674	BP	10	5.4.2.1	HDA
ALDOB	8.32503	0.514738	0.593425	0.867402	0.385722	0.515768	ENSG00000136872.20	ALDOB	ALDB	ENST00000468981.3	NM_000035	GO:0003674	BP	10	4.1.2.13	HDA
DLD	50.5443	-0.32151	0.413274	-0.77796	0.436594	0.563503	ENSG00000091140.14	DLD	DLDD	ENST00000205402.9	NM_000108	GO:0000003	BP	10	1.8.1.4	HDA
ALDH1A3	22.1599	0.353518	0.535219	0.660511	0.508926	0.627905	ENSG00000184254.17	ALDH1A3	ALDH1A6	ENST00000558568.1	NM_000693	GO:0000166	BP	10	1.2.1.5	HDA
FBP1	3.50094	0.444343	0.715801	0.620763	0.534755	0.650559	ENSG00000165140.11	FBP1	FBP	ENST00000648117.1	NM_000507	GO:0000122	BP	10	3.1.3.11	HDA
ENO3	33.0574	-0.19502	0.323496	-0.60284	0.546613	0.660552	ENSG00000108515.18	ENO3	GSD13	ENST00000519266.5	NM_001193503	GO:0000015	BP	10	4.2.1.11	HDA
GALM	25.9417	-0.22026	0.425545	-0.51759	0.604743	0.708812	ENSG00000143891.17	GALM	BLOCK25	ENST00000272252.9	NM_138801	GO:0003674	BP	10	5.1.3.3	HDA
PDHA2	3.59159	0.259632	0.877195	0.29598	0.767246	0.835459	ENSG00000163114.6	PDHA2	PDHAL	ENST00000295266.5	NM_005390	GO:0003674	BP	10	1.2.4.1	HDA
PCK2	30.5665	-0.07292	0.354091	-0.20595	0.836832	0.887174	ENSG00000100889.12	PCK2	PEPCK	ENST00000560657.1	NM_001018073	GO:0000166	BP	10	4.1.1.32	IBA
BPGM	14.6304	-0.08384	0.452272	-0.18538	0.852934	0.899104	ENSG00000172331.12	BPGM	DPGM	ENST00000344924.7	NM_001293085	GO:0002262	BP	10	3.1.3.13	HDA
ADH1A	2.32486	-0.01521	0.814563	-0.01868	0.9851	0.990486	ENSG00000187758.8	ADH1A	ADH1	ENST00000209668.2	NM_000667	GO:0001523	BP	10	1.1.1.1	IBA
FBP2	1.17337	1.30609	1.10809	1.17868	0.238524	NA	ENSG00000130957.5	FBP2	FBP2	ENST00000375337.3	NM_003837	GO:0003674	BP	10	3.1.3.11	HDA
ADH1C	0.946156	1.58637	1.32043	1.2014	0.229596	NA	ENSG00000248144.6	ADH1C	ADH3	ENST00000515683.5	NM_000669	GO:0001523	BP	10	1.1.1.1	IBA
PGAM2	0.832338	1.91155	3.04129	0.628533	0.529655	NA	ENSG00000164708.6	PGAM2	GSD10	ENST00000297283.3	NM_000290	GO:0000003	BP	10	5.4.2.1	HDA

## Sheet: ST3 GO Glycolytic Process
gene	baseMean	log2FoldChange	lfcSE	stat	pvalue	padj	geneids	symbol	alias	ucsckg	refseq	go	ontology	path	enzyme	evidence
LDHA	936.346	-4.05659	0.320718	-12.6484	1.14e-36	8.69e-33	ENSG00000134333.14	LDHA	GSD11	ENST00000422447.7	NM_001135239	GO:0000166	BP	10	1.1.1.27	HDA
DDIT4	449.246	-3.34968	0.328554	-10.1952	2.08e-24	5.66e-21	ENSG00000168209.6	DDIT4	Dig2	ENST00000307365.3	NM_019058	GO:0001666	BP	4150	NA	IBA
ENO1	1443.61	-3.38261	0.349746	-9.67159	3.98e-22	6.9e-19	ENSG00000074800.16	ENO1	ENO1L1	ENST00000234590.10	NM_001201483	GO:0000015	BP	10	4.2.1.11	HDA
PGAM1	583.811	-2.93184	0.304745	-9.62064	6.54e-22	1.04e-18	ENSG00000171314.9	PGAM1	HEL-S-35	ENST00000334828.5	NM_001317079	GO:0001775	BP	10	5.4.2.1	HDA
TPI1	966.83	-3.12195	0.330329	-9.45102	3.36e-21	4.73e-18	ENSG00000111669.15	TPI1	HEL-S-49	ENST00000462761.5	NM_000365	GO:0003674	BP	10	5.3.1.1	HDA
PGM1	58.3857	-2.47107	0.263194	-9.38875	6.07e-21	7.46e-18	ENSG00000079739.17	PGM1	CDG1T	ENST00000371084.7	NM_001172818	GO:0000271	BP	10	5.4.2.2	HDA
GPI	546.069	-2.56114	0.281563	-9.09615	9.36e-20	9.63e-17	ENSG00000105220.17	GPI	AMF	ENST00000633181.1	NM_000175	GO:0001667	BP	10	5.3.1.9	HDA
PGK1	432.515	-3.22234	0.370353	-8.70072	3.3e-18	2.46e-15	ENSG00000102144.15	PGK1	HEL-S-68p	ENST00000477335.5	NM_000291	GO:0000166	BP	10	2.7.2.3	HDA
ALDOC	64.8764	-2.32467	0.295538	-7.86589	3.66e-15	1.68e-12	ENSG00000109107.14	ALDOC	ALDC	ENST00000395319.7	NM_005165	GO:0001775	BP	10	4.1.2.13	HDA
ALDOA	1159.09	-2.7962	0.362	-7.72432	1.12e-14	4.55e-12	ENSG00000149925.22	ALDOA	ALDA	ENST00000566280.1	NM_000034	GO:0000003	BP	10	4.1.2.13	HDA
ACTN3	47.274	-2.09876	0.319036	-6.57844	4.75e-11	7.7e-09	ENSG00000248746.6	ACTN3	ACTN3D	ENST00000502692.5	NM_001104	GO:0001659	BP	4510	NA	HDA
ENO2	192.508	-1.64905	0.257042	-6.41549	1.4e-10	1.92e-08	ENSG00000111674.9	ENO2	HEL-S-279	ENST00000537838.5	NM_001975	GO:0000015	BP	10	4.2.1.11	HDA
PFKL	161.373	-1.61078	0.258555	-6.22992	4.67e-10	5.5e-08	ENSG00000141959.17	PFKL	ATP-PFK	ENST00000349048.8	NM_001002021	GO:0000166	BP	10	2.7.1.11	HDA
OGT	236.549	-1.77913	0.321648	-5.53129	3.18e-08	1.89e-06	ENSG00000147162.14	OGT	HINCUT-1	ENST00000472270.1	NM_003605	GO:0000123	BP	514	2.4.1.-	IBA
GAPDH	3567.11	-2.60923	0.545003	-4.78755	1.69e-06	5.27e-05	ENSG00000111640.15	GAPDH	G3PD	ENST00000496049.1	NM_001256799	GO:0000166	BP	10	1.2.1.12	HDA
ARL2	60.6786	-1.44907	0.302818	-4.78529	1.71e-06	5.31e-05	ENSG00000213465.8	ARL2	ARFL2	ENST00000246747.8	NM_001199745	GO:0000166	BP	NA	NA	IBA
NUPR1	34.6073	1.67493	0.393042	4.26145	2.03e-05	0.000401	ENSG00000176046.9	NUPR1	COM1	ENST00000567646.1	NM_001042483	GO:0000003	BP	NA	NA	IBA
PKM	1186.92	-1.52824	0.359767	-4.24786	2.16e-05	0.000419	ENSG00000067225.19	PKM	CTHBP	ENST00000564440.5	NM_001206796	GO:0000166	BP	10	2.7.1.40	HDA
HIF1A	130.506	-1.13832	0.277964	-4.09519	4.22e-05	0.000704	ENSG00000100644.17	HIF1A	HIF-1-alpha	ENST00000557446.5	NM_001243084	GO:0000003	BP	4150	NA	IBA
PPARA	95.2457	1.27349	0.317371	4.01262	6e-05	0.000927	ENSG00000186951.16	PPARA	NR1C1	ENST00000440343.5	NM_001001928	GO:0000122	BP	3320	NA	IBA
OGDHL	30.2275	1.39377	0.370695	3.75989	0.00017	0.002057	ENSG00000197444.10	OGDHL	OGDHL	ENST00000374103.8	NM_001143996	GO:0003674	BP	20	1.2.4.2	IBA
APP	149.157	-0.9866	0.271031	-3.64016	0.000272	0.002924	ENSG00000142192.21	APP	AAA	ENST00000346798.7	NM_000484	GO:0000003	BP	5010	NA	HDA
HTR2A	16.3938	1.89467	0.530958	3.56839	0.000359	0.00359	ENSG00000102468.11	HTR2A	5-HT2A	ENST00000378688.8	NM_000621	GO:0000165	BP	4020	NA	IBA
SLC4A1	17.5116	1.9817	0.561131	3.53162	0.000413	0.003985	ENSG00000004939.15	SLC4A1	AE1	ENST00000262418.11	NM_000342	GO:0002262	BP	4966	NA	HDA
PGK2	6.77161	1.86208	0.5759	3.23334	0.001224	0.008861	ENSG00000170950.6	PGK2	HEL-S-272	ENST00000304801.5	NM_138733	GO:0000166	BP	10	2.7.2.3	HDA
IGF1	2.99624	3.77558	1.17506	3.21308	0.001313	0.009331	ENSG00000017427.17	IGF1	IGF	ENST00000481539.1	NM_000618	GO:0000003	BP	4114	NA	IC
GIT1	173.3	-0.87064	0.271226	-3.21004	0.001327	0.009394	ENSG00000108262.16	GIT1	GIT1	ENST00000225394.7	NM_001085454	GO:0000910	BP	4144	NA	HDA
NCOR1	183.916	-0.92656	0.296284	-3.12725	0.001764	0.011453	ENSG00000141027.21	NCOR1	N-CoR	ENST00000268712.7	NM_001190438	GO:0000118	BP	NA	NA	HDA
FOXK2	121.448	-0.60823	0.201093	-3.02461	0.00249	0.014649	ENSG00000141568.21	FOXK2	ILF	ENST00000473637.6	NM_004514	GO:0000122	BP	NA	NA	IBA
PFKP	53.7791	-0.94891	0.349158	-2.71769	0.006574	0.029392	ENSG00000067057.18	PFKP	ATP-PFK	ENST00000607886.5	NM_001242339	GO:0000166	BP	10	2.7.1.11	HDA
P2RX7	9.20018	1.12719	0.439128	2.56689	0.010262	0.040096	ENSG00000089041.17	P2RX7	P2X7	ENST00000535928.5	NM_002562	GO:0000165	BP	4020	NA	IBA
JMJD8	66.1564	-0.91622	0.357057	-2.56603	0.010287	0.040161	ENSG00000161999.13	JMJD8	C16orf20	ENST00000568313.1	NM_001005920	GO:0001525	BP	NA	NA	IDA
PRKAG3	8.01531	1.32006	0.515759	2.55945	0.010484	0.040689	ENSG00000115592.11	PRKAG3	AMPKG3	ENST00000439262.6	NM_017431	GO:0000166	BP	4910	NA	HDA
EP300	265.115	-0.73881	0.290869	-2.54003	0.011084	0.042393	ENSG00000100393.14	EP300	KAT3B	ENST00000263253.8	NM_001362843	GO:0000075	BP	4110	2.3.1.48	EXP
HK2	103.394	-1.52259	0.612776	-2.48474	0.012965	0.047444	ENSG00000159399.10	HK2	HKII	ENST00000290573.6	NM_000189	GO:0000166	BP	10	2.7.1.1	HDA
TREX1	11.3365	1.45918	0.609161	2.39539	0.016603	0.056389	ENSG00000213689.14	TREX1	AGS1	ENST00000444177.1	NM_007248	GO:0000075	BP	4623	3.1.11.2	IBA
DHTKD1	85.1146	-0.99898	0.436522	-2.28851	0.022108	0.069173	ENSG00000181192.12	DHTKD1	AMOXAD	ENST00000263035.8	NM_018706	GO:0002244	BP	NA	NA	IBA
EIF6	48.0545	-0.75691	0.353526	-2.14104	0.032271	0.090226	ENSG00000242372.9	EIF6	CAB	ENST00000444717.1	NM_001267810	GO:0000054	BP	3008	NA	HDA
SLC4A4	16.1964	1.09678	0.518413	2.11566	0.034374	0.094385	ENSG00000080493.18	SLC4A4	HNBC1	ENST00000649996.1	NM_001098484	GO:0003674	BP	4964	NA	HDA
OGDH	140.467	-0.9365	0.443835	-2.11001	0.034857	0.095266	ENSG00000105953.15	OGDH	AKGDH	ENST00000439616.6	NM_001003941	GO:0003674	BP	20	1.2.4.2	IBA
PFKM	91.0679	-0.54914	0.260424	-2.10866	0.034974	0.095495	ENSG00000152556.17	PFKM	ATP-PFK	ENST00000546755.5	NM_000289	GO:0000166	BP	10	2.7.1.11	IBA
HK3	6.93677	1.27003	0.622569	2.03999	0.041352	0.107318	ENSG00000160883.11	HK3	HKIII	ENST00000514666.1	NM_002115	GO:0000166	BP	10	2.7.1.1	IBA
ARNT	56.9441	-0.57288	0.297427	-1.9261	0.054091	0.129622	ENSG00000143437.21	ARNT	HIF-1-beta	ENST00000358595.9	NM_001197325	GO:0000003	BP	5200	NA	IC
TIGAR	50.2001	-0.63474	0.330184	-1.92239	0.054556	0.130416	ENSG00000078237.7	TIGAR	C12orf5	ENST00000539671.1	NM_020375	GO:0000422	BP	51	3.1.3.46	EXP
CBFA2T3	41.8371	-0.61644	0.337931	-1.82417	0.068126	0.152564	ENSG00000129993.15	CBFA2T3	ETO2	ENST00000563920.1	NM_005187	GO:0000139	BP	NA	NA	IBA
GALK1	27.934	-0.56813	0.312914	-1.81562	0.069428	0.154634	ENSG00000108479.12	GALK1	GALK	ENST00000225614.6	NM_000154	GO:0000166	BP	52	2.7.1.6	EXP
PSEN1	68.6763	-0.55252	0.305887	-1.80629	0.070873	0.15697	ENSG00000080815.19	PSEN1	ACNINV3	ENST00000556011.5	NM_000021	GO:0000045	BP	4310	3.4.23.-	IBA
PKLR	6.2271	1.11426	0.619831	1.79768	0.072228	0.159101	ENSG00000143627.19	PKLR	PK1	ENST00000573938.1	NM_000298	GO:0000166	BP	10	2.7.1.40	HDA
CHEK1	23.0836	-0.60175	0.383835	-1.56774	0.116943	0.222366	ENSG00000149554.13	CHEK1	CHK1	ENST00000438015.5	NM_001114121	GO:0000018	BP	4110	2.7.11.1	HDA
IFNG	1.73679	1.76993	1.14654	1.54371	0.122659	0.230166	ENSG00000111537.5	IFNG	IFG	ENST00000229135.3	NM_000619	GO:0000041	BP	3050	NA	HDA
PFKFB2	45.3345	0.803428	0.523628	1.53435	0.124944	0.233052	ENSG00000123836.15	PFKFB2	PFK-2/FBPase-2	ENST00000545806.5	NM_001018053	GO:0000166	BP	51	3.1.3.46	IBA
GPD1	15.5371	0.699374	0.496012	1.41	0.158541	0.275434	ENSG00000167588.13	GPD1	GPD-C	ENST00000551939.5	NM_001257199	GO:0000166	BP	564	1.1.1.8	HDA
ADPGK	55.4271	-0.39188	0.292781	-1.33846	0.180745	0.301737	ENSG00000159322.17	ADPGK	2610017G09Rik	ENST00000569693.5	NM_001365223	GO:0003674	BP	10	2.7.1.147	HDA
ENO4	2.89884	0.987229	0.765694	1.28933	0.197285	0.320482	ENSG00000188316.15	ENO4	C10orf134	ENST00000409522.5	NM_001242699	GO:0000015	BP	NA	NA	IEA
SLC2A6	39.3283	-0.3812	0.310586	-1.22735	0.21969	0.346025	ENSG00000160326.14	SLC2A6	GLUT6	ENST00000414172.1	NM_001145099	GO:0000323	BP	NA	NA	IBA
INSR	63.5512	0.41194	0.381815	1.0789	0.280633	0.411358	ENSG00000171105.14	INSR	CD220	ENST00000341500.9	NM_000208	GO:0000003	BP	4520	2.7.10.1	HDA
ENTPD5	32.7501	0.423517	0.407956	1.03814	0.299204	0.430393	ENSG00000187097.13	ENTPD5	CD39L4	ENST00000555829.5	NM_001249	GO:0003674	BP	230	3.6.1.6	IPI
GCK	23.2651	0.386319	0.376538	1.02598	0.304903	0.436332	ENSG00000106633.17	GCK	FGQTL3	ENST00000616242.4	NM_000162	GO:0000166	BP	10	2.7.1.2	IBA
PRKAA2	36.5143	0.295864	0.289163	1.02317	0.306226	0.437797	ENSG00000162409.11	PRKAA2	AMPK	ENST00000371244.8	NM_006252	GO:0000166	BP	4140	2.7.11.11	IBA
ZBTB20	178.737	0.340072	0.333523	1.01964	0.307902	0.439228	ENSG00000181722.17	ZBTB20	DPZF	ENST00000357258.8	NM_001164342	GO:0000122	BP	NA	NA	IDA
PRKAG1	25.7961	-0.3663	0.362105	-1.0116	0.31173	0.442872	ENSG00000181929.13	PRKAG1	AMPKG	ENST00000548362.5	NM_001206709	GO:0000003	BP	4910	NA	HDA
INS	1.42037	-1.15529	1.20927	-0.95536	0.339395	0.470156	ENSG00000254647.7	INS	IDDM	ENST00000397262.5	NM_000207	GO:0000139	BP	4114	NA	IC
PGAM4	10.1061	0.469637	0.498838	0.941462	0.346468	0.477314	ENSG00000226784.3	PGAM4	PGAM-B	ENST00000458128.2	NM_001029891	GO:0003674	BP	10	5.4.2.1	HDA
PRXL2C	25.0185	0.313834	0.340202	0.922494	0.356271	0.486714	ENSG00000158122.12	PRXL2C	AAED1	ENST00000411939.5	NM_153698	GO:0000165	BP	NA	NA	IBA
HKDC1	8.34307	0.589666	0.675589	0.872818	0.382762	0.512946	ENSG00000156510.13	HKDC1	HKDC1	ENST00000354624.5	NM_025130	GO:0000166	BP	10	2.7.1.1	IBA
ALDOB	8.32503	0.514738	0.593425	0.867402	0.385722	0.515768	ENSG00000136872.20	ALDOB	ALDB	ENST00000468981.3	NM_000035	GO:0003674	BP	10	4.1.2.13	HDA
HDAC4	91.2488	-0.19207	0.223513	-0.85934	0.390153	0.519941	ENSG00000068024.17	HDAC4	AHO3	ENST00000345617.7	NM_006037	GO:0000003	BP	NA	NA	EXP
PFKFB1	2.54265	0.561448	0.722313	0.777292	0.436986	0.563894	ENSG00000158571.11	PFKFB1	F6PK	ENST00000614686.1	NM_001271804	GO:0000166	BP	51	3.1.3.46	IBA
ZBTB7A	44.1758	-0.22858	0.297216	-0.76906	0.441858	0.568389	ENSG00000178951.9	ZBTB7A	FBI-1	ENST00000322357.8	NM_001317990	GO:0000118	BP	NA	NA	IBA
MLXIPL	19.3995	0.269711	0.396048	0.681006	0.495868	0.61647	ENSG00000009950.16	MLXIPL	CHREBP	ENST00000345114.9	NM_032951	GO:0000122	BP	NA	NA	IBA
PRKAG2	64.622	0.203774	0.318516	0.639762	0.522327	0.639878	ENSG00000106617.15	PRKAG2	AAKG	ENST00000287878.8	NM_001040633	GO:0000166	BP	4910	NA	HDA
FBP1	3.50094	0.444343	0.715801	0.620763	0.534755	0.650559	ENSG00000165140.11	FBP1	FBP	ENST00000648117.1	NM_000507	GO:0000122	BP	10	3.1.3.11	HDA
ENO3	33.0574	-0.19502	0.323496	-0.60284	0.546613	0.660552	ENSG00000108515.18	ENO3	GSD13	ENST00000519266.5	NM_001193503	GO:0000015	BP	10	4.2.1.11	HDA
PRKAA1	47.7532	-0.25581	0.431254	-0.59318	0.553059	0.665931	ENSG00000132356.11	PRKAA1	AMPK	ENST00000513152.1	NM_001355028	GO:0000165	BP	4140	2.7.11.11	IBA
MYC	38.1045	0.295276	0.503925	0.585951	0.557908	0.670053	ENSG00000136997.21	MYC	MRTL	ENST00000520751.1	NM_001354870	GO:0000082	BP	4010	NA	IBA
STAT3	83.3515	-0.12438	0.233502	-0.53268	0.594253	0.700183	ENSG00000168610.16	STAT3	ADMIO	ENST00000264657.9	NM_001369512	GO:0000003	BP	4062	NA	IBA
SIRT6	28.4003	-0.18412	0.405142	-0.45447	0.649492	0.74482	ENSG00000077463.15	SIRT6	SIR2L6	ENST00000599365.5	NM_001193285	GO:0000018	BP	NA	NA	IBA
FOXK1	120.381	-0.06444	0.237767	-0.27103	0.78637	0.850349	ENSG00000164916.11	FOXK1	FOXK1L	ENST00000328914.4	NM_001037165	GO:0000122	BP	NA	NA	IBA
BPGM	14.6304	-0.08384	0.452272	-0.18538	0.852934	0.899104	ENSG00000172331.12	BPGM	DPGM	ENST00000344924.7	NM_001293085	GO:0002262	BP	10	3.1.3.13	HDA
PGAM2	0.832338	1.91155	3.04129	0.628533	0.529655	NA	ENSG00000164708.6	PGAM2	GSD10	ENST00000297283.3	NM_000290	GO:0000003	BP	10	5.4.2.1	HDA
GAPDHS	0.586494	0.94681	1.78173	0.531399	0.595142	NA	ENSG00000105679.9	GAPDHS	GAPD2	ENST00000222286.8	NM_014364	GO:0000166	BP	10	1.2.1.12	HDA

## Sheet: ST4 GO Apoptotic Response ER St
gene	baseMean	log2FoldChange	lfcSE	stat	pvalue	padj	geneids	symbol	alias	ucsckg	refseq	go	ontology	path	enzyme	evidence
MAGEA3	5.18429	3.27806	0.694563	4.71961	2.36e-06	6.89e-05	ENSG00000221867.9	MAGEA3	CT1.3	ENST00000417212.5	NM_005362	GO:0002020	BP	NA	NA	IDA
SERINC3	66.2453	-1.53736	0.343044	-4.48153	7.41e-06	0.000178	ENSG00000132824.14	SERINC3	AIGP1	ENST00000411544.5	NM_006811	GO:0000139	BP	NA	NA	IDA
PTPN1	85.9636	-1.32784	0.297085	-4.46956	7.84e-06	0.000186	ENSG00000196396.10	PTPN1	PTP1B	ENST00000541713.5	NM_001278618	GO:0000165	BP	4520	3.1.3.48	HDA
PARK7	82.9848	-1.52633	0.343348	-4.44543	8.77e-06	0.000203	ENSG00000116288.13	PARK7	DJ-1	ENST00000493373.5	NM_001123377	GO:0000003	BP	5012	NA	HDA
BAG6	506.255	-1.56132	0.41141	-3.79503	0.000148	0.001847	ENSG00000204463.13	BAG6	BAG-6	ENST00000464904.5	NM_001098534	GO:0000003	BP	NA	NA	HDA
QRICH1	197.048	-1.49271	0.403911	-3.69563	0.000219	0.002488	ENSG00000198218.11	QRICH1	AB-DIP	ENST00000395443.6	NM_001320580	GO:0000902	BP	NA	NA	IBA
BCL2L1	49.4786	-1.13529	0.312365	-3.63449	0.000279	0.00297	ENSG00000171552.14	BCL2L1	BCL-XL/S	ENST00000434194.1	NM_001191	GO:0000003	BP	4210	NA	IBA
OPA1	59.9875	-0.99754	0.294591	-3.38618	0.000709	0.005944	ENSG00000198836.11	OPA1	BERHS	ENST00000361150.6	NM_001354663	GO:0000002	BP	NA	NA	HDA
NCK2	61.9664	-1.21902	0.363308	-3.35533	0.000793	0.006446	ENSG00000071051.14	NCK2	GRB4	ENST00000233154.8	NM_001004720	GO:0000122	BP	4012	NA	IDA
CASP4	13.4805	1.34561	0.444286	3.0287	0.002456	0.014508	ENSG00000196954.14	CASP4	ICE(rel)II	ENST00000525116.5	NM_001225	GO:0001959	BP	NA	NA	IBA
TMBIM6	291.706	-1.10026	0.376203	-2.92466	0.003448	0.018478	ENSG00000139644.13	TMBIM6	BAXI1	ENST00000546885.5	NM_001098576	GO:0000122	BP	NA	NA	HDA
XBP1	73.9966	-0.93841	0.346313	-2.70972	0.006734	0.02989	ENSG00000100219.16	XBP1	TREB-5	ENST00000216037.10	NM_001079539	GO:0000976	BP	4141	NA	IBA
DNAJC10	164.477	-0.858	0.321227	-2.67101	0.007562	0.032417	ENSG00000077232.19	DNAJC10	ERdj5	ENST00000616986.4	NM_001271581	GO:0001671	BP	4141	NA	HDA
ERN1	89.4524	0.893197	0.343567	2.59978	0.009328	0.037587	ENSG00000178607.17	ERN1	IRE1	ENST00000433197.3	NM_001433	GO:0000165	BP	4141	3.1.26.-	IBA
TP53	106.975	-0.76965	0.305108	-2.52254	0.011651	0.043951	ENSG00000141510.18	TP53	BCC7	ENST00000413465.6	NM_000546	GO:0000002	BP	4010	NA	IDA
GRINA	200.935	-0.97076	0.387162	-2.50738	0.012163	0.045365	ENSG00000178719.17	GRINA	HNRGW	ENST00000530898.1	NM_000837	GO:0003674	BP	NA	NA	IEA
TXNDC12	25.8659	-0.954	0.383627	-2.48679	0.01289	0.047291	ENSG00000117862.13	TXNDC12	AG1	ENST00000469458.5	NM_015913	GO:0003674	BP	480	1.8.4.2	IBA
CREB3	32.6619	-0.88727	0.358195	-2.47705	0.013247	0.048102	ENSG00000107175.12	CREB3	LUMAN	ENST00000486056.1	NM_006368	GO:0000139	BP	4916	NA	IC
PPP1R15A	76.1517	-0.73782	0.301229	-2.44936	0.014311	0.050798	ENSG00000087074.8	PPP1R15A	GADD34	ENST00000200453.5	NM_014330	GO:0000164	BP	4141	NA	IBA
ITPR1	81.9765	0.615903	0.26149	2.35536	0.018505	0.060887	ENSG00000150995.20	ITPR1	ACV	ENST00000649669.1	NM_001099952	GO:0001666	BP	4020	NA	HDA
TRAF2	22.0449	-0.85028	0.369743	-2.29965	0.021468	0.067801	ENSG00000127191.18	TRAF2	MGC:45012	ENST00000414589.1	NM_021138	GO:0000151	BP	4010	NA	IBA
MAP3K5	7.41947	1.46976	0.67352	2.1822	0.029095	0.084018	ENSG00000197442.10	MAP3K5	ASK1	ENST00000359015.4	NM_005923	GO:0000165	BP	4010	2.7.11.25	IBA
SIRT1	29.3623	-0.72615	0.336329	-2.15903	0.030848	0.087448	ENSG00000096717.12	SIRT1	SIR2	ENST00000212015.10	NM_001142498	GO:0000003	BP	NA	NA	EXP
ERO1A	55.9897	-0.74933	0.348342	-2.15115	0.031465	0.088564	ENSG00000197930.13	ERO1A	ERO1-L	ENST00000553714.1	NM_014584	GO:0001666	BP	4141	1.8.4.-	HDA
SYVN1	117.035	-0.777	0.379967	-2.0449	0.040864	0.10647	ENSG00000162298.19	SYVN1	DER3	ENST00000530451.1	NM_032431	GO:0000151	BP	4120	6.3.2.19	HDA
TRIB3	37.5689	0.787129	0.387409	2.03178	0.042176	0.108764	ENSG00000101255.11	TRIB3	C20orf97	ENST00000615226.4	NM_001301188	GO:0000122	BP	NA	NA	IBA
ERP29	83.3816	-0.61556	0.304628	-2.02071	0.04331	0.110809	ENSG00000089248.7	ERP29	C12orf8	ENST00000553161.1	NM_001034025	GO:0000165	BP	4141	NA	HDA
HYOU1	137.089	-0.49276	0.254062	-1.93951	0.05244	0.126886	ENSG00000149428.19	HYOU1	GRP-170	ENST00000617285.4	NM_001130991	GO:0000166	BP	4141	NA	HDA
SELENOK	28.0259	-0.75249	0.401859	-1.87252	0.061134	0.141107	ENSG00000113811.11	SELENOK	HSPC030	ENST00000495461.5	NM_021237	GO:0001775	BP	NA	NA	IBA
EIF2AK3	38.0016	-0.81025	0.436811	-1.85493	0.063607	0.145246	ENSG00000172071.14	EIF2AK3	PEK	ENST00000419748.5	NM_001313915	GO:0000166	BP	4141	2.7.11.1	HDA
RNF183	15.4773	0.638156	0.365736	1.74486	0.08101	0.172379	ENSG00000165188.13	RNF183	RNF183	ENST00000416588.2	NM_001371234	GO:0000209	BP	NA	NA	IDA
CHAC1	26.3145	0.755251	0.439769	1.71738	0.08591	0.179344	ENSG00000128965.13	CHAC1	CHAC1	ENST00000444189.7	NM_001142776	GO:0003674	BP	NA	NA	IBA
BOK	27.0347	-0.51577	0.307543	-1.67706	0.093531	0.190408	ENSG00000176720.6	BOK	BCL2L9	ENST00000641230.1	NM_032515	GO:0000003	BP	NA	NA	IBA
NCK1	37.5651	-0.55786	0.334897	-1.66576	0.095761	0.193495	ENSG00000158092.7	NCK1	NCK	ENST00000288986.6	NM_001190796	GO:0000122	BP	4012	NA	HDA
ERN2	12.3237	0.844526	0.51954	1.62553	0.10405	0.20505	ENSG00000134398.15	ERN2	IRE1-BETA	ENST00000562458.2	NM_001308220	GO:0000165	BP	NA	NA	IBA
PRKN	33.4531	0.645494	0.403674	1.59905	0.10981	0.212703	ENSG00000185345.23	PRKN	AR-JP	ENST00000366898.5	NM_004562	GO:0000122	BP	4120	6.3.2.19	IBA
BCL2L11	52.6396	-0.52608	0.353535	-1.48805	0.136738	0.248048	ENSG00000153094.24	BCL2L11	BAM	ENST00000432179.1	NM_001204106	GO:0000003	BP	NA	NA	IBA
HERPUD1	59.8939	-0.45283	0.305697	-1.48129	0.138529	0.250201	ENSG00000051108.15	HERPUD1	HERP	ENST00000562914.1	NM_001010989	GO:0003674	BP	4141	NA	HDA
CREB3L1	19.4144	0.494798	0.358576	1.3799	0.167618	0.285822	ENSG00000157613.11	CREB3L1	OASIS	ENST00000621158.4	NM_052854	GO:0000122	BP	4916	NA	IBA
DAB2IP	142.729	-0.51233	0.380566	-1.34624	0.178226	0.298764	ENSG00000136848.17	DAB2IP	AF9Q34	ENST00000489314.1	NM_032552	GO:0000122	BP	NA	NA	HDA
BRSK2	39.0591	-0.40214	0.301128	-1.33545	0.18173	0.302825	ENSG00000174672.16	BRSK2	C11orf7	ENST00000308219.13	NM_001256627	GO:0000086	BP	NA	NA	IBA
PML	126.415	0.321087	0.254577	1.26126	0.207216	0.331884	ENSG00000140464.20	PML	MYL	ENST00000395135.7	NM_002675	GO:0000075	BP	4120	NA	IBA
PDX1	6.0819	0.587431	0.50541	1.16229	0.24512	0.373977	ENSG00000139515.6	PDX1	GSF	ENST00000381033.4	NM_000209	GO:0000122	BP	4930	NA	IBA
LRRK2	36.1444	0.350193	0.311069	1.12577	0.260261	0.389798	ENSG00000188906.17	LRRK2	AURA17	ENST00000474202.1	NM_198578	GO:0000003	BP	5012	2.7.11.1	HDA
PTPN2	46.1044	-0.32969	0.293233	-1.12433	0.260874	0.390424	ENSG00000175354.20	PTPN2	PTN2	ENST00000591901.5	NM_001207013	GO:0000122	BP	NA	NA	EXP
BAX	52.8121	-0.30837	0.298147	-1.03429	0.301002	0.432373	ENSG00000087088.20	BAX	BCL2L4	ENST00000502487.5	NM_001291428	GO:0000003	BP	4115	NA	HDA
ATF4	93.519	-0.34016	0.339395	-1.00224	0.316227	0.447257	ENSG00000128272.16	ATF4	CREB-2	ENST00000404241.6	NM_001675	GO:0000976	BP	4010	NA	IBA
BCL2	56.2456	0.271331	0.272804	0.994603	0.31993	0.45102	ENSG00000171791.14	BCL2	Bcl-2	ENST00000590515.1	NM_000633	GO:0000003	BP	4141	NA	IBA
CEBPB	7.94274	0.440682	0.448538	0.982486	0.32586	0.457014	ENSG00000172216.6	CEBPB	C/EBP-beta	ENST00000303004.4	NM_001285878	GO:0000003	BP	NA	NA	IDA
TMEM117	15.5948	0.447997	0.490712	0.912952	0.361268	0.491758	ENSG00000139173.10	TMEM117	TMEM117	ENST00000546387.1	NM_001286211	GO:0003674	BP	NA	NA	IBA
HSPA1A	135.245	-0.33731	0.376393	-0.89617	0.370162	0.500519	ENSG00000204389.10	HSPA1A	HEL-S-103	ENST00000433487.1	NM_005345	GO:0000122	BP	3040	NA	HDA
AIFM1	62.7011	0.198651	0.230566	0.861576	0.388921	0.51877	ENSG00000156709.15	AIFM1	AIF	ENST00000460436.6	NM_001130846	GO:0000166	BP	4210	1.-.-.-	HDA
DDIT3	14.3824	-0.34187	0.398625	-0.85762	0.3911	0.520874	ENSG00000175197.12	DDIT3	AltDDIT3	ENST00000642841.1	NM_001195053	GO:0000122	BP	4010	NA	IBA
PMAIP1	8.4876	0.400989	0.515857	0.777325	0.436967	0.563894	ENSG00000141682.12	PMAIP1	APR	ENST00000590596.1	NM_021127	GO:0001666	BP	4115	NA	IBA
BAK1	45.2653	-0.28048	0.38439	-0.72968	0.465588	0.589569	ENSG00000030110.13	BAK1	BAK	ENST00000360661.9	NM_001188	GO:0000003	BP	4141	NA	IBA
ATP2A1	14.5757	0.348631	0.554891	0.628287	0.529816	0.646058	ENSG00000196296.14	ATP2A1	ATP2A	ENST00000563975.1	NM_001286075	GO:0000166	BP	4020	3.6.3.8	IBA
ATP2A3	60.7194	0.243768	0.420977	0.579054	0.562553	0.673951	ENSG00000074370.18	ATP2A3	SERCA3	ENST00000309890.11	NM_005173	GO:0000166	BP	4020	3.6.3.8	IBA
RNF186	6.62831	-0.26375	0.698776	-0.37744	0.705844	0.789141	ENSG00000178828.7	RNF186	RNF186	ENST00000375121.3	NM_019062	GO:0000209	BP	NA	NA	IBA
SELENOS	33.4976	-0.12329	0.350179	-0.35209	0.724772	0.803502	ENSG00000131871.15	SELENOS	AD-015	ENST00000398226.7	NM_018445	GO:0000271	BP	4141	NA	IBA
APAF1	40.3873	-0.09382	0.308093	-0.30451	0.760741	0.831015	ENSG00000120868.14	APAF1	APAF-1	ENST00000547743.1	NM_001160	GO:0000166	BP	4115	NA	HDA
BBC3	33.4334	0.080689	0.266835	0.302394	0.762352	0.832068	ENSG00000105327.18	BBC3	JFY-1	ENST00000300880.11	NM_001127240	GO:0000323	BP	4115	NA	IBA
WFS1	113.328	0.090456	0.349869	0.258541	0.795989	0.857195	ENSG00000109501.14	WFS1	CTRCT41	ENST00000503569.5	NM_001145853	GO:0000122	BP	4141	NA	IC
TNFRSF10B	143.414	-0.02669	0.362531	-0.07363	0.941301	0.961625	ENSG00000120889.13	TNFRSF10B	CD262	ENST00000520109.1	NM_003842	GO:0001932	BP	4060	NA	IBA
